# Supplementary material for: Clinical trial evidence of quality-of-life effects of disease-modifying therapies for multiple sclerosis: a systematic analysis
Source: J Neurol. 2024 Apr 16;271(6):3131–41. doi: 10.1007/s00415-024-12366-5 (PMC11136790; doi:10.1007/s00415-024-12366-5)
Supplement: Supplementary file 2 — Supplementary file2 (XLSX 67 KB) [file 415_2024_12366_MOESM2_ESM.xlsx]

## Sheet: Trial level (n=38)
Authors	pub_year	Title	journal	DOI	Registration number	registry_qol_prespecified_outcome	registry_results_posted	Trial akronym	n_qol_measurement	blinding	n_rando	ms_type_cat	n_arms	n_comparisons	exp_DMT	Comparison	fu_qol_cat
Kappos, L.; Polman, C. H.; Freedman, M. S.; Edan, G.; Hartung, H. P.; Miller, D. H.; Montalban, X.; Barkhof, F.; Bauer, L.; Jakobs, P.; Pohl, C.; Sandbrink, R.	2006	Treatment with interferon beta-1b delays conversion to clinically definite and McDonald MS in patients with clinically isolated syndromes	Neurology (Neurology)	10.1212/01.wnl.0000237641.33768.8d	NCT00185211	n	n	BENEFIT	2	double	487	clinically isolated syndrome	2	2	Interferon	Interferon beta-1b vs placebo	24m (+/- 4w)
Montalban X; Comi G; O’Connor P; Gold S; de Vera A; Eckert B; Kappos L	2011	Oral fingolimod (FTY720) in relapsing multiple sclerosis: impact on health-related quality of life in a phase II study	Mult Scler (Multiple Sclerosis)	10.1177/1352458511411061	NCT00235430	n	n	NA	1	double	281	multiple	3	3	Fingolimod	Lower vs higher dose of Fingolimod vs placebo	6m (+/- 4w)
Cohen JA; Comi G; Selmaj KW; Bar-Or A; Arnold DL; Steinman L; Hartung HP; Montalban X; Kubala Havrdová E; Cree BAC; Sheffield JK; Minton N; Raghupathi K; Huang V; Kappos L	2019	Safety and efficacy of ozanimod versus interferon beta-1a in relapsing multiple sclerosis (RADIANCE): a multicentre, randomised, 24-month, phase 3 trial	Lancet Neurol (The Lancet Neurology)	10.1016/S1474-4422(19)30238-8	NCT02047734; EudraCT 2012-002714-40	y	y	RADIANCE	2	double	1320	multiple	3	6	Ozanimod	Interferon beta-1a vs Ozanimod	24m (+/- 4w)
DeLuca J; Schippling S; Montalban X; Kappos L; Cree BAC; Comi G; Arnold DL; Hartung HP; Sheffield JK; Liu H; Silva D; Cohen JA	2021	Effect of Ozanimod on Symbol Digit Modalities Test Performance in Relapsing MS	Mult Scler Relat Disord (Multiple Sclerosis and Related Disorders)	10.1016/j.msard.2020.102673	NCT02294058; EudraCT 2014–002320–27	y	y	SUNBEAM	2	double	1346	multiple	3	6	Ozanimod	Lower vs higher dose of Ozanimod vs Interferon beta-1a	12m (+/- 4w)
Albert C; Mikolajczak J; Liekfeld A; Piper SK; Scheel M; Zimmermann HG; Nowak C; Dörr J; Bellmann-Strobl J; Chien C; Brandt AU; Paul F; Hoffmann O	2020	Fingolimod after a first unilateral episode of acute optic neuritis (MOVING) - preliminary results from a randomized, rater-blind, active-controlled, phase 2 trial	BMC Neurol (BMC Neurology)	10.1186/s12883-020-01645-z	NCT01647880; EudraCT 2011–004787-30	y	n	MOVING	1	open	13	multiple	2	1	Fingolimod	Interferon beta-1b vs Fingolimod	6m (+/- 4w)
Honce JM; Nair KV; Sillau S; Valdez B; Miravalle A; Alvarez E; Schreiner T; Corboy JR; Vollmer TL	2019	Rituximab vs placebo induction prior to glatiramer acetate monotherapy in multiple sclerosis	Neurology (Neurology)	10.1212/WNL.0000000000006916	NCT01569451	n	n	GATEWAY II	2	double	55	multiple	2	2	Glatiramer acetate	Rituximab–glatiramer acetate vs placebo and rituximab–glatiramer acetate	24m (+/- 4w)
Poehlau D; Przuntek H; Sailer M; Bethke F; Koehler J; König N; Heesen C; Späth P; Andresen I	2007	Intravenous immunoglobulin in primary and secondary chronic progressive multiple sclerosis: a randomized placebo controlled multicentre study	Mult Scler (Multiple Sclerosis)	10.1177/1352458507078400	NA	no registry entry	no registry entry	NA	1	double	231	multiple	2	1	Sandoglobulin	Intravenous immunoglobulin vs placebo	24m (+/- 4w)
Hartung HP; Gonsette R; König N; Kwiecinski H; Guseo A; Morrissey SP; Krapf H; Zwingers T	2002	Mitoxantrone in progressive multiple sclerosis: a placebo-controlled, double-blind, randomised, multicentre trial	Lancet (The Lancet)	10.1016/S0140-6736(02)12023-X	NA	no registry entry	no registry entry	MIMS	1	double	194	multiple	3	3	Mitoxantrone	Lower vs higher dose of Mitoxantrone vs placebo	24m (+/- 4w)
Vermersch P; Scaramozza M; Levin S; Alroughani R; Deiva K; Pozzilli C; Lyons J; Mokliatchouk O; Pultz J; N’Dure F; Liu S; Badwan R; Branco F; Hood-Humphrey V; Franchimont N; Hanna J; Maghzi AH	2022	Effect of Dimethyl Fumarate vs Interferon β-1a in Patients With Pediatric-Onset Multiple Sclerosis: The CONNECT Randomized Clinical Trial	JAMA Netw Open (JAMA Network Open)	10.1001/jamanetworkopen.2022.30439	NCT02283853	y	n	CONNECT	8	open	156	pediatric-onset multiple sclerosis	2	8	Dimethyl Fumarate	Interferon beta-1a vs Dimethyl Fumarate	24m (+/- 4w)
Montalban X; Hauser SL; Kappos L; Arnold DL; Bar-Or A; Comi G; de Seze J; Giovannoni G; Hartung HP; Hemmer B; Lublin F; Rammohan KW; Selmaj K; Traboulsee A; Sauter A; Masterman D; Fontoura P; Belachew S; Garren H; Mairon N; Chin P; Wolinsky JS	2017	Ocrelizumab versus Placebo in Primary Progressive Multiple Sclerosis	N Engl J Med (The New England Journal of Medicine)	10.1056/NEJMoa1606468	NCT01194570	y	y	ORATORIO	1	double	732	primary progressive	2	1	Ocrelizumab	Ocrelizumab vs. Placebo	24m (+/- 4w)
Rudick RA; Miller D; Hass S; Hutchinson M; Calabresi PA; Confavreux C; Galetta SL; Giovannoni G; Havrdova E; Kappos L; Lublin FD; Miller DH; O’Connor PW; Phillips JT; Polman CH; Radue EW; Stuart WH; Wajgt A; Weinstock-Guttman B; Wynn DR; Lynn F; Panzara MA	2007	Health-related quality of life in multiple sclerosis: effects of natalizumab	Ann Neurol (Annals of Neurology)	10.1002/ana.21163	NCT00027300	n	n	AFFIRM	3	double	942	relapsing-remitting	2	3	Natalizumab	Natalizumab vs placebo	24m (+/- 4w)
Rudick RA; Miller D; Hass S; Hutchinson M; Calabresi PA; Confavreux C; Galetta SL; Giovannoni G; Havrdova E; Kappos L; Lublin FD; Miller DH; O’Connor PW; Phillips JT; Polman CH; Radue EW; Stuart WH; Wajgt A; Weinstock-Guttman B; Wynn DR; Lynn F; Panzara MA	2007	Health-related quality of life in multiple sclerosis: effects of natalizumab	Ann Neurol (Annals of Neurology)	10.1002/ana.21163	NCT00027300	n	n	SENTINEL	3	double	1171	relapsing-remitting	2	3	Natalizumab	Natalizumab vs placebo in addition to Interferon beta-1a (backbone)	24m (+/- 4w)
Mokhber N; Azarpazhooh A; Orouji E; Khorram B; Modares Gharavi M; Kakhi S; Khallaghi H; Azarpazhooh MR	2015	Therapeutic effect of Avonex, Rebif and Betaferon on quality of life in multiple sclerosis	Psychiatry Clin Neurosci (Psychiatry and Clinical Neurosciences)	10.1111/pcn.12308	IRCT201404195280N16	y	n	NA	2	unclear ("single-blind")	69	relapsing-remitting	3	6	Interferon	Interferon beta-1a (Avonex and Rebif) vs Interferon beta-1b (Betaferon)	12m (+/- 4w)
EMD Serono	2009	Rebif New Formulation (RNF) Quality of Life (QOL) Study	ClinicalTrials.gov		NCT00472797	y	y	RebiQoL	3	open	232	relapsing-remitting	2	3	Interferon	Rebif New Formulation Non Titrated vs Rebif New Formulation Titrated	3m (+/- 4w)
Patti F; Zimatore GB; Brescia Morra V; Aguglia U; Bossio RB; Marziolo R; Valentino P; Chisari CG; Capacchione A; Zappia M	2020	Administration of subcutaneous interferon beta 1a in the evening: data from RELIEF study	J Neurol (Journal of Neurology)	10.1007/s00415-020-09771-x	NCT02064816	y	y	RELIEF	1	open	200	relapsing-remitting	2	1	Interferon	Morning vs evening administration of interferon-beta 1a	3m (+/- 4w)
Fox, Edward; Edwards, Keith; Burch, Gordon; Wynn, Daniel R.; LaGanke, Chris; Crayton, Heidi; Hunter, Samuel F.; Huffman, Cynthia; Kim, Edward; Pestreich, Linda; McCague, Kevin; Barbato, Luigi	2014	Outcomes of switching directly to oral fingolimod from injectable therapies: Results of the randomized, open-label, multicenter, Evaluate Patient OutComes (EPOC) study in relapsing multiple sclerosis	Mult Scler Relat Disord (Multiple Sclerosis and Related Disorders)	10.1016/j.msard.2014.06.005	NCT01216072	y	y	EPOCc	2	open	1053	relapsing-remitting	2	2	Fingolimod	Injectable DMT vs Fingolimod	6m (+/- 4w)
Miller DM; Weinstock-Guttman B; Bourdette D; You X; Foulds P; Rudick RA	2011	Change in quality of life in patients with relapsing-remitting multiple sclerosis over 2 years in relation to other clinical parameters: results from a trial of intramuscular interferon beta-1a	Mult Scler (Multiple Sclerosis)	10.1177/1352458510397221	NA	no registry entry	no registry entry	MSCRG	3	double	301	relapsing-remitting	2	3	Interferon	Interferon beta-1a vs placebo	24m (+/- 4w)
Newsome SD; Guo S; Altincatal A; Proskorovsky I; Kinter E; Phillips G; You X; Sabatella G	2015	Impact of peginterferon beta-1a and disease factors on quality of life in multiple sclerosis	Mult Scler Relat Disord (Multiple Sclerosis and Related Disorders)	10.1016/j.msard.2015.06.004	NCT00906399	n	n	ADVANCE	6	double	1516	relapsing-remitting	3	18	Interferon	Peginterferon vs placebo	24m (+/- 4w)
Arroyo González R, Kita M, Crayton H, Havrdova E, Margolin DH, Lake SL	2017	Alemtuzumab improves quality-of-life outcomes compared with subcutaneous interferon beta-1a in patients with active relapsing-remitting multiple sclerosis	Mult Scler (Multiple Sclerosis)	10.1177/1352458516677589	NCT00530348	n	n	CARE-MS I	5	open	563	relapsing-remitting	2	5	Alemtuzumab	Interferon beta-1a vs Alemtuzumab	24m (+/- 4w)
Arroyo González R, Kita M, Crayton H, Havrdova E, Margolin DH, Lake SL	2017	Alemtuzumab improves quality-of-life outcomes compared with subcutaneous interferon beta-1a in patients with active relapsing-remitting multiple sclerosis	Mult Scler (Multiple Sclerosis)	10.1177/1352458516677589	NCT00548405	n	n	CARE-MS II	5	open	628	relapsing-remitting	2	5	Alemtuzumab	Interferon beta-1a vs Alemtuzumab	24m (+/- 4w)
Zecca C; Riccitelli GC; Calabrese P; Pravatà E; Candrian U; Guttmann CR; Gobbi C	2014	Treatment satisfaction, adherence and behavioral assessment in patients de-escalating from natalizumab to interferon β	BMC Neurol (BMC Neurology)	10.1186/1471-2377-14-38	NCT01144052	n	n	NA	2	open	19	relapsing-remitting	2	2	Natalizumab	De-escalating natalizumab to interferon beta 1b vs continued natalizumab	12m (+/- 4w)
Kita M; Fox RJ; Phillips JT; Hutchinson M; Havrdova E; Sarda SP; Agarwal S; Kong J; Zhang A; Viglietta V; Sheikh SI; Seidman E; Dawson KT	2014	Effects of BG-12 (dimethyl fumarate) on health-related quality of life in patients with relapsing-remitting multiple sclerosis: findings from the CONFIRM study	Mult Scler (Multiple Sclerosis)	10.1177/1352458513507818	NCT00451451	n	n	CONFIRM	5	double	1417	relapsing-remitting	4	30	Multiple (Dimethyl Fumarate and Glatiramer acetate)	Dimethyl Fumarate two times daily vs Dimethyl Fumarate three times daily vs Glatiramer Acetate vs placebo	24m (+/- 4w)
Kappos L; Gold R; Arnold DL; Bar-Or A; Giovannoni G; Selmaj K; Sarda SP; Agarwal S; Zhang A; Sheikh SI; Seidman E; Dawson KT	2014	Quality of life outcomes with BG-12 (dimethyl fumarate) in patients with relapsing-remitting multiple sclerosis: the DEFINE study	Mult Scler (Multiple Sclerosis)	10.1177/1352458513507817	NCT00420212	n	n	DEFINE	5	double	1237	relapsing-remitting	3	15	Dimethyl Fumarate	Dimethyl Fumarate two times daily vs Dimethyl Fumarate three times daily vs placebo	24m (+/- 4w)
Wolinsky J et al.	2015	GLACIER: An open-label, randomized, multicenter study to assess the safety and tolerability of glatiramer acetate 40 mg three-times weekly versus 20 mg daily in patients with relapsing-remitting multiple sclerosis	Mult Scler Relat Disord (Multiple Sclerosis and Related Disorders)	10.1016/j.msard.2015.06.005	NCT01874145	y	y	GLACIER	2	open	209	relapsing-remitting	2	2	Glatiramer acetate	Lower vs higher dose of Glatiramer Acetate	3m (+/- 4w)
Ryerson, Lana Zhovtis; Foley, John F.; Defer, Gilles; Cohen, Jeffrey A.; Arnold, Douglas L.; Butzkueven, Helmut; Cutter, Gary; Giovannoni, Gavin; Killestein, Joep; Wiendl, Heinz; Sinks, Susie; Kuhelj, Robert; Bodhinathan, Karthik; Lasky, Tyler	2023	Exploratory clinical efficacy and patient-reported outcomes from NOVA: A randomized controlled study of intravenous natalizumab 6-week dosing versus continued 4-week dosing for relapsing-remitting multiple sclerosis	Mult Scler Relat Disord (Multiple Sclerosis and Related Disorders)	10.1016/j.msard.2023.104561	NCT03689972	n	n	NOVA	4	open	499	relapsing-remitting	2	4	Natalizumab	Natalizumab 6-week dosing vs. Natalizumab 4-week dosing	18m (+/- 4w)
Novartis Pharmaceuticals	2017	Fingolimod Versus Interferon Beta 1b in Cognitive Symptoms	ClinicalTrials.gov		NCT01333501	y	y	GOLDEN	2	open	151	relapsing-remitting	2	2	Fingolimod	Interferon beta 1b vs Fingolimod	18m (+/- 4w)
Cutter G; Veneziano A; Grinspan A; Al-Banna M; Boyko A; Zakharova M; Maida E; Pasic MB; Gandhi SK; Everts R; Cordioli C; Rossi S	2019	Higher satisfaction and adherence with glatiramer acetate 40 mg/mL TIW vs 20 mg/mL QD in RRMS	Mult Scler Relat Disord (Multiple Sclerosis and Related Disorders)	10.1016/j.msard.2019.04.036	NCT02499900	y	y	CONFIDENCE	2	open	861	relapsing-remitting	2	2	Glatiramer acetate	Higher vs lower frequency of glatiramer acetate administration	6m (+/- 4w)
Calabresi PA; Radue EW; Goodin D; Jeffery D; Rammohan KW; Reder AT; Vollmer T; Agius MA; Kappos L; Stites T; Li B; Cappiello L; von Rosenstiel P; Lublin FD	2014	Safety and efficacy of fingolimod in patients with relapsing-remitting multiple sclerosis (FREEDOMS II): a double-blind, randomised, placebo-controlled, phase 3 trial	Lancet Neurol (The Lancet Neurology)	10.1016/S1474-4422(14)70049-3	NCT00355134	n	n	FREEDOMS II	3	double	1083	relapsing-remitting	3	9	Fingolimod	Fingolimod vs placebo	24m (+/- 4w)
Novartis Pharmaceuticals	2015	Patients With Relapse Remitting Multiple Sclerosis (RRMS): Candidates for MS Therapy Change	ClinicalTrials.gov		NCT01317004	y	y	EPOCa	2	open	61	relapsing-remitting	2	2	Fingolimod	DMT vs Fingolimod	6m (+/- 4w)
Novartis Pharmaceuticals	2014	Evaluation of Patient Reported Outcomes in RRMS Patients Candidates for MS Therapy Change and Transitioned to Fingolimod 0.5 mg (EPOC)	ClinicalTrials.gov		NCT01534182	y	y	EPOCb	2	open	298	relapsing-remitting	2	2	Fingolimod	DMT vs Fingolimod	6m (+/- 4w)
Nortvedt MW; Riise T; Myhr KM; Nyland HI; Hanestad BR	1999	Type I interferons and the quality of life of multiple sclerosis patients. Results from a clinical trial on interferon alfa-2a	Mult Scler (Multiple Sclerosis)	10.1177/135245859900500503	NA	no registry entry	no registry entry	NA	9	double	97	relapsing-remitting	3	27	Interferon	Interferon alfa-2a vs placebo	6m (+/- 4w)
Hauser SL; Bar-Or A; Comi G; Giovannoni G; Hartung HP; Hemmer B; Lublin F; Montalban X; Rammohan KW; Selmaj K; Traboulsee A; Wolinsky JS; Arnold DL; Klingelschmitt G; Masterman D; Fontoura P; Belachew S; Chin P; Mairon N; Garren H; Kappos L	2017	Ocrelizumab versus Interferon Beta-1a in Relapsing Multiple Sclerosis	N Engl J Med (The New England Journal of Medicine)	10.1056/NEJMoa1601277	NCT01247324	y	y	OPERA I	1	double	821	relapsing-remitting	2	1	Ocrelizumab	Ocrelizumab vs Interferon Beta-1a	24m (+/- 4w)
Hauser SL; Bar-Or A; Comi G; Giovannoni G; Hartung HP; Hemmer B; Lublin F; Montalban X; Rammohan KW; Selmaj K; Traboulsee A; Wolinsky JS; Arnold DL; Klingelschmitt G; Masterman D; Fontoura P; Belachew S; Chin P; Mairon N; Garren H; Kappos L	2017	Ocrelizumab versus Interferon Beta-1a in Relapsing Multiple Sclerosis	N Engl J Med (The New England Journal of Medicine)	10.1056/NEJMoa1601277	NCT01412333	y	y	OPERA II	1	double	835	relapsing-remitting	2	1	Ocrelizumab	Ocrelizumab vs Interferon Beta-1a	24m (+/- 4w)
Qiu W; Huang DH; Hou SF; Zhang MN; Jin T; Dong HQ; Peng H; Zhang CD; Zhao G; Huang YN; Zhou D; Wu WP; Wang BJ; Li JM; Zhang XH; Cheng Y; Li HF; Li L; Lu CZ; Zhang X; Bu BT; Dong WL; Fan DS; Hu XQ; Xu XH	2018	Efficacy and Safety of Teriflunomide in Chinese Patients with Relapsing Forms of Multiple Sclerosis: A Subgroup Analysis of the Phase 3 TOWER Study	Chin Med J (Chinese Medical Journal)	10.4103/0366-6999.246067	NCT00751881	y	y	TOWER	2	double	1165	relapsing-remitting	3	6	Teriflunomide	Lower vs higher dose of Teriflunomide vs placebo	12m (+/- 4w)
Cohen JA; Cutter GR; Fischer JS; Goodman AD; Heidenreich FR; Kooijmans MF; Sandrock AW; Rudick RA; Simon JH; Simonian NA; Tsao EC; Whitaker JN	2002	Benefit of interferon beta-1a on MSFC progression in secondary progressive MS	Neurology (Neurology)	10.1212/wnl.59.5.679	NA	no registry entry	no registry entry	IMPACT	11	double	436	secondary progressive	2	11	Interferon	Interferon beta-1a vs Placebo	24m (+/- 4w)
Panitch H; Miller A; Paty D; Weinshenker B	2004	Interferon beta-1b in secondary progressive MS: results from a 3-year controlled study	Neurology (Neurology)	10.1212/01.wnl.0000146958.77317.3e	NA	no registry entry	no registry entry	NA	1	double	939	secondary progressive	3	3	Interferon	Lower vs higher dose of Interferon-beta 1b vs. Placebo	36m (+/- 4w)
Freeman JA; Thompson AJ; Fitzpatrick R; Hutchinson M; Miltenburger C; Beckmann K; Dahlke F; Kappos L; Polman C; Pozzilli C	2001	Interferon-beta1b in the treatment of secondary progressive MS: impact on quality of life	Neurology (Neurology)	10.1212/wnl.57.10.1870	NA	no registry entry	no registry entry	NA	1	double	718	secondary progressive	2	1	Interferon	Interferon beta-1b vs Placebo	36m (+/- 4w)
Kapoor R; Ho PR; Campbell N; Chang I; Deykin A; Forrestal F; Lucas N; Yu B; Arnold DL; Freedman MS; Goldman MD; Hartung HP; Havrdová EK; Jeffery D; Miller A; Sellebjerg F; Cadavid D; Mikol D; Steiner D	2018	Effect of natalizumab on disease progression in secondary progressive multiple sclerosis (ASCEND): a phase 3, randomised, double-blind, placebo-controlled trial with an open-label extension	Lancet Neurol (The Lancet Neurology)	10.1016/S1474-4422(18)30069-3	NCT01416181	y	y	ASCEND	1	double	889	secondary progressive	2	1	Natalizumab	Natalizumab vs Placebo	24m (+/- 4w)

## Sheet: Measure level (n=119)
Authors	pub_year	Title	journal	DOI	Registration number	Trial akronym	qol_acro	subscale	qol_type	qol_hierarchy	qol_assessor_cat	qol_assessor_blinded
Newsome SD; Guo S; Altincatal A; Proskorovsky I; Kinter E; Phillips G; You X; Sabatella G	2015	Impact of peginterferon beta-1a and disease factors on quality of life in multiple sclerosis	Mult Scler Relat Disord (Multiple Sclerosis and Related Disorders)	10.1016/j.msard.2015.06.004	NCT00906399	ADVANCE	EQ-5D	health utility	generic	not specified	patient	yes
Kappos, L.; Polman, C. H.; Freedman, M. S.; Edan, G.; Hartung, H. P.; Miller, D. H.; Montalban, X.; Barkhof, F.; Bauer, L.; Jakobs, P.; Pohl, C.; Sandbrink, R.	2006	Treatment with interferon beta-1b delays conversion to clinically definite and McDonald MS in patients with clinically isolated syndromes	Neurology (Neurology)	10.1212/01.wnl.0000237641.33768.8d	NCT00185211	BENEFIT	EQ-5D	nr	generic	not specified	patient	yes
Arroyo González R, Kita M, Crayton H, Havrdova E, Margolin DH, Lake SL	2017	Alemtuzumab improves quality-of-life outcomes compared with subcutaneous interferon beta-1a in patients with active relapsing-remitting multiple sclerosis	Mult Scler (Multiple Sclerosis)	10.1177/1352458516677589	NCT00530348	CARE-MS I	FAMS	none	disease-specific	tertiary	patient	no
Arroyo González R, Kita M, Crayton H, Havrdova E, Margolin DH, Lake SL	2017	Alemtuzumab improves quality-of-life outcomes compared with subcutaneous interferon beta-1a in patients with active relapsing-remitting multiple sclerosis	Mult Scler (Multiple Sclerosis)	10.1177/1352458516677589	NCT00548405	CARE-MS II	FAMS	none	disease-specific	tertiary	patient	no
Zecca C; Riccitelli GC; Calabrese P; Pravatà E; Candrian U; Guttmann CR; Gobbi C	2014	Treatment satisfaction, adherence and behavioral assessment in patients de-escalating from natalizumab to interferon β	BMC Neurol (BMC Neurology)	10.1186/1471-2377-14-38	NCT01144052	NA	FAMS	none	disease-specific	not specified	na	na
Rudick RA; Miller D; Hass S; Hutchinson M; Calabresi PA; Confavreux C; Galetta SL; Giovannoni G; Havrdova E; Kappos L; Lublin FD; Miller DH; O’Connor PW; Phillips JT; Polman CH; Radue EW; Stuart WH; Wajgt A; Weinstock-Guttman B; Wynn DR; Lynn F; Panzara MA	2007	Health-related quality of life in multiple sclerosis: effects of natalizumab	Ann Neurol (Annals of Neurology)	10.1002/ana.21163	NCT00027300	AFFIRM	GHQ VAS	none	generic	secondary	patient	yes
Kita M; Fox RJ; Phillips JT; Hutchinson M; Havrdova E; Sarda SP; Agarwal S; Kong J; Zhang A; Viglietta V; Sheikh SI; Seidman E; Dawson KT	2014	Effects of BG-12 (dimethyl fumarate) on health-related quality of life in patients with relapsing-remitting multiple sclerosis: findings from the CONFIRM study	Mult Scler (Multiple Sclerosis)	10.1177/1352458513507818	NCT00451451	CONFIRM	GHQ VAS	none	generic	tertiary	na	na
Kappos L; Gold R; Arnold DL; Bar-Or A; Giovannoni G; Selmaj K; Sarda SP; Agarwal S; Zhang A; Sheikh SI; Seidman E; Dawson KT	2014	Quality of life outcomes with BG-12 (dimethyl fumarate) in patients with relapsing-remitting multiple sclerosis: the DEFINE study	Mult Scler (Multiple Sclerosis)	10.1177/1352458513507817	NCT00420212	DEFINE	GHQ VAS	none	generic	tertiary	patient	yes
Rudick RA; Miller D; Hass S; Hutchinson M; Calabresi PA; Confavreux C; Galetta SL; Giovannoni G; Havrdova E; Kappos L; Lublin FD; Miller DH; O’Connor PW; Phillips JT; Polman CH; Radue EW; Stuart WH; Wajgt A; Weinstock-Guttman B; Wynn DR; Lynn F; Panzara MA	2007	Health-related quality of life in multiple sclerosis: effects of natalizumab	Ann Neurol (Annals of Neurology)	10.1002/ana.21163	NCT00027300	SENTINEL	GHQ VAS	none	generic	secondary	patient	yes
Montalban X; Comi G; O’Connor P; Gold S; de Vera A; Eckert B; Kappos L	2011	Oral fingolimod (FTY720) in relapsing multiple sclerosis: impact on health-related quality of life in a phase II study	Mult Scler (Multiple Sclerosis)	10.1177/1352458511411061	NCT00235430	NA	HAQUAMS	none	disease-specific	exploratory	patient	yes
Kapoor R; Ho PR; Campbell N; Chang I; Deykin A; Forrestal F; Lucas N; Yu B; Arnold DL; Freedman MS; Goldman MD; Hartung HP; Havrdová EK; Jeffery D; Miller A; Sellebjerg F; Cadavid D; Mikol D; Steiner D	2018	Effect of natalizumab on disease progression in secondary progressive multiple sclerosis (ASCEND): a phase 3, randomised, double-blind, placebo-controlled trial with an open-label extension	Lancet Neurol (The Lancet Neurology)	10.1016/S1474-4422(18)30069-3	NCT01416181	ASCEND	MSIS-29	physical	disease-specific	secondary	patient	yes
Wolinsky J et al.	2015	GLACIER: An open-label, randomized, multicenter study to assess the safety and tolerability of glatiramer acetate 40 mg three-times weekly versus 20 mg daily in patients with relapsing-remitting multiple sclerosis	Mult Scler Relat Disord (Multiple Sclerosis and Related Disorders)	10.1016/j.msard.2015.06.005	NCT01874145	GLACIER	MSIS-29	mental	disease-specific	secondary	patient	no
Ryerson, Lana Zhovtis; Foley, John F.; Defer, Gilles; Cohen, Jeffrey A.; Arnold, Douglas L.; Butzkueven, Helmut; Cutter, Gary; Giovannoni, Gavin; Killestein, Joep; Wiendl, Heinz; Sinks, Susie; Kuhelj, Robert; Bodhinathan, Karthik; Lasky, Tyler	2023	Exploratory clinical efficacy and patient-reported outcomes from NOVA: A randomized controlled study of intravenous natalizumab 6-week dosing versus continued 4-week dosing for relapsing-remitting multiple sclerosis	Mult Scler Relat Disord (Multiple Sclerosis and Related Disorders)	10.1016/j.msard.2023.104561	NCT03689972	NOVA	MSIS-29	physical	disease-specific	not specified	patient	no
Novartis Pharmaceuticals	2017	Fingolimod Versus Interferon Beta 1b in Cognitive Symptoms	ClinicalTrials.gov		NCT01333501	GOLDEN	MSQOL-54	physical	disease-specific	secondary	na	na
Mokhber N; Azarpazhooh A; Orouji E; Khorram B; Modares Gharavi M; Kakhi S; Khallaghi H; Azarpazhooh MR	2015	Therapeutic effect of Avonex, Rebif and Betaferon on quality of life in multiple sclerosis	Psychiatry Clin Neurosci (Psychiatry and Clinical Neurosciences)	10.1111/pcn.12308	IRCT201404195280N16	NA	MSQOL-54	mental	disease-specific	co-primary	patient	no
Cohen JA; Comi G; Selmaj KW; Bar-Or A; Arnold DL; Steinman L; Hartung HP; Montalban X; Kubala Havrdová E; Cree BAC; Sheffield JK; Minton N; Raghupathi K; Huang V; Kappos L	2019	Safety and efficacy of ozanimod versus interferon beta-1a in relapsing multiple sclerosis (RADIANCE): a multicentre, randomised, 24-month, phase 3 trial	Lancet Neurol (The Lancet Neurology)	10.1016/S1474-4422(19)30238-8	NCT02047734; EudraCT 2012-002714-40	RADIANCE	MSQOL-54	mental	disease-specific	secondary	na	na
Cutter G; Veneziano A; Grinspan A; Al-Banna M; Boyko A; Zakharova M; Maida E; Pasic MB; Gandhi SK; Everts R; Cordioli C; Rossi S	2019	Higher satisfaction and adherence with glatiramer acetate 40 mg/mL TIW vs 20 mg/mL QD in RRMS	Mult Scler Relat Disord (Multiple Sclerosis and Related Disorders)	10.1016/j.msard.2019.04.036	NCT02499900	CONFIDENCE	MSQLI	mental	generic	secondary	na	no
Cohen JA; Cutter GR; Fischer JS; Goodman AD; Heidenreich FR; Kooijmans MF; Sandrock AW; Rudick RA; Simon JH; Simonian NA; Tsao EC; Whitaker JN	2002	Benefit of interferon beta-1a on MSFC progression in secondary progressive MS	Neurology (Neurology)	10.1212/wnl.59.5.679	NA	IMPACT	MSQLI	bladder control	disease-specific	not specified	na	na
Panitch H; Miller A; Paty D; Weinshenker B	2004	Interferon beta-1b in secondary progressive MS: results from a 3-year controlled study	Neurology (Neurology)	10.1212/01.wnl.0000146958.77317.3e	NA	NA	MSQLI	none	disease-specific	tertiary	na	na
DeLuca J; Schippling S; Montalban X; Kappos L; Cree BAC; Comi G; Arnold DL; Hartung HP; Sheffield JK; Liu H; Silva D; Cohen JA	2021	Effect of Ozanimod on Symbol Digit Modalities Test Performance in Relapsing MS	Mult Scler Relat Disord (Multiple Sclerosis and Related Disorders)	10.1016/j.msard.2020.102673	NCT02294058; EudraCT 2014–002320–27	SUNBEAM	MSQOL-54	physical	disease-specific	secondary	na	na
EMD Serono	2009	Rebif New Formulation (RNF) Quality of Life (QOL) Study	ClinicalTrials.gov		NCT00472797	RebiQoL	MSTCQ	none	disease-specific	secondary	na	na
Patti F; Zimatore GB; Brescia Morra V; Aguglia U; Bossio RB; Marziolo R; Valentino P; Chisari CG; Capacchione A; Zappia M	2020	Administration of subcutaneous interferon beta 1a in the evening: data from RELIEF study	J Neurol (Journal of Neurology)	10.1007/s00415-020-09771-x	NCT02064816	RELIEF	MusiQoL	none	disease-specific	secondary	na	no
Albert C; Mikolajczak J; Liekfeld A; Piper SK; Scheel M; Zimmermann HG; Nowak C; Dörr J; Bellmann-Strobl J; Chien C; Brandt AU; Paul F; Hoffmann O	2020	Fingolimod after a first unilateral episode of acute optic neuritis (MOVING) - preliminary results from a randomized, rater-blind, active-controlled, phase 2 trial	BMC Neurol (BMC Neurology)	10.1186/s12883-020-01645-z	NCT01647880; EudraCT 2011–004787-30	MOVING	NEI-VFQ39	none	generic	secondary	patient	no
Vermersch P; Scaramozza M; Levin S; Alroughani R; Deiva K; Pozzilli C; Lyons J; Mokliatchouk O; Pultz J; N’Dure F; Liu S; Badwan R; Branco F; Hood-Humphrey V; Franchimont N; Hanna J; Maghzi AH	2022	Effect of Dimethyl Fumarate vs Interferon β-1a in Patients With Pediatric-Onset Multiple Sclerosis: The CONNECT Randomized Clinical Trial	JAMA Netw Open (JAMA Network Open)	10.1001/jamanetworkopen.2022.30439	NCT02283853	CONNECT	PedsQL	emotional (child)	generic	secondary	patient	no
Calabresi PA; Radue EW; Goodin D; Jeffery D; Rammohan KW; Reder AT; Vollmer T; Agius MA; Kappos L; Stites T; Li B; Cappiello L; von Rosenstiel P; Lublin FD	2014	Safety and efficacy of fingolimod in patients with relapsing-remitting multiple sclerosis (FREEDOMS II): a double-blind, randomised, placebo-controlled, phase 3 trial	Lancet Neurol (The Lancet Neurology)	10.1016/S1474-4422(14)70049-3	NCT00355134	FREEDOMS II	PRIMUS	none	disease-specific	secondary	na	na
Novartis Pharmaceuticals	2015	Patients With Relapse Remitting Multiple Sclerosis (RRMS): Candidates for MS Therapy Change	ClinicalTrials.gov		NCT01317004	EPOCa	SF-36	physical	generic	secondary	patient	no
Novartis Pharmaceuticals	2014	Evaluation of Patient Reported Outcomes in RRMS Patients Candidates for MS Therapy Change and Transitioned to Fingolimod 0.5 mg (EPOC)	ClinicalTrials.gov		NCT01534182	EPOCb	SF-36	physical	generic	secondary	patient	no
Fox, Edward; Edwards, Keith; Burch, Gordon; Wynn, Daniel R.; LaGanke, Chris; Crayton, Heidi; Hunter, Samuel F.; Huffman, Cynthia; Kim, Edward; Pestreich, Linda; McCague, Kevin; Barbato, Luigi	2014	Outcomes of switching directly to oral fingolimod from injectable therapies: Results of the randomized, open-label, multicenter, Evaluate Patient OutComes (EPOC) study in relapsing multiple sclerosis	Mult Scler Relat Disord (Multiple Sclerosis and Related Disorders)	10.1016/j.msard.2014.06.005	NCT01216072	EPOCc	SF-36	physical	generic	secondary	patient	no
Honce JM; Nair KV; Sillau S; Valdez B; Miravalle A; Alvarez E; Schreiner T; Corboy JR; Vollmer TL	2019	Rituximab vs placebo induction prior to glatiramer acetate monotherapy in multiple sclerosis	Neurology (Neurology)	10.1212/WNL.0000000000006916	NCT01569451	GATEWAY II	SF-36	mental	generic	exploratory	patient	yes
Poehlau D; Przuntek H; Sailer M; Bethke F; Koehler J; König N; Heesen C; Späth P; Andresen I	2007	Intravenous immunoglobulin in primary and secondary chronic progressive multiple sclerosis: a randomized placebo controlled multicentre study	Mult Scler (Multiple Sclerosis)	10.1177/1352458507078400	NA	NA	SF-36	nr	generic	secondary	patient	yes
Nortvedt MW; Riise T; Myhr KM; Nyland HI; Hanestad BR	1999	Type I interferons and the quality of life of multiple sclerosis patients. Results from a clinical trial on interferon alfa-2a	Mult Scler (Multiple Sclerosis)	10.1177/135245859900500503	NA	NA	SF-36	pain	generic	secondary	patient	yes
Hauser SL; Bar-Or A; Comi G; Giovannoni G; Hartung HP; Hemmer B; Lublin F; Montalban X; Rammohan KW; Selmaj K; Traboulsee A; Wolinsky JS; Arnold DL; Klingelschmitt G; Masterman D; Fontoura P; Belachew S; Chin P; Mairon N; Garren H; Kappos L	2017	Ocrelizumab versus Interferon Beta-1a in Relapsing Multiple Sclerosis	N Engl J Med (The New England Journal of Medicine)	10.1056/NEJMoa1601277	NCT01247324	OPERA I	SF-36	physical	generic	secondary	patient	yes
Hauser SL; Bar-Or A; Comi G; Giovannoni G; Hartung HP; Hemmer B; Lublin F; Montalban X; Rammohan KW; Selmaj K; Traboulsee A; Wolinsky JS; Arnold DL; Klingelschmitt G; Masterman D; Fontoura P; Belachew S; Chin P; Mairon N; Garren H; Kappos L	2017	Ocrelizumab versus Interferon Beta-1a in Relapsing Multiple Sclerosis	N Engl J Med (The New England Journal of Medicine)	10.1056/NEJMoa1601277	NCT01412333	OPERA II	SF-36	physical	generic	secondary	patient	yes
Montalban X; Hauser SL; Kappos L; Arnold DL; Bar-Or A; Comi G; de Seze J; Giovannoni G; Hartung HP; Hemmer B; Lublin F; Rammohan KW; Selmaj K; Traboulsee A; Sauter A; Masterman D; Fontoura P; Belachew S; Garren H; Mairon N; Chin P; Wolinsky JS	2017	Ocrelizumab versus Placebo in Primary Progressive Multiple Sclerosis	N Engl J Med (The New England Journal of Medicine)	10.1056/NEJMoa1606468	NCT01194570	ORATORIO	SF-36	physical	generic	secondary	patient	yes
Qiu W; Huang DH; Hou SF; Zhang MN; Jin T; Dong HQ; Peng H; Zhang CD; Zhao G; Huang YN; Zhou D; Wu WP; Wang BJ; Li JM; Zhang XH; Cheng Y; Li HF; Li L; Lu CZ; Zhang X; Bu BT; Dong WL; Fan DS; Hu XQ; Xu XH	2018	Efficacy and Safety of Teriflunomide in Chinese Patients with Relapsing Forms of Multiple Sclerosis: A Subgroup Analysis of the Phase 3 TOWER Study	Chin Med J (Chinese Medical Journal)	10.4103/0366-6999.246067	NCT00751881	TOWER	SF-36	physical	generic	secondary	patient	yes
Hartung HP; Gonsette R; König N; Kwiecinski H; Guseo A; Morrissey SP; Krapf H; Zwingers T	2002	Mitoxantrone in progressive multiple sclerosis: a placebo-controlled, double-blind, randomised, multicentre trial	Lancet (The Lancet)	10.1016/S0140-6736(02)12023-X	NA	MIMS	SHAQ	none	generic	secondary	na	na
Miller DM; Weinstock-Guttman B; Bourdette D; You X; Foulds P; Rudick RA	2011	Change in quality of life in patients with relapsing-remitting multiple sclerosis over 2 years in relation to other clinical parameters: results from a trial of intramuscular interferon beta-1a	Mult Scler (Multiple Sclerosis)	10.1177/1352458510397221	NA	MSCRG	SIP	none	generic	not specified	na	na
Freeman JA; Thompson AJ; Fitzpatrick R; Hutchinson M; Miltenburger C; Beckmann K; Dahlke F; Kappos L; Polman C; Pozzilli C	2001	Interferon-beta1b in the treatment of secondary progressive MS: impact on quality of life	Neurology (Neurology)	10.1212/wnl.57.10.1870	NA	NA	SIP	none	generic	not specified	patient	yes
Newsome SD; Guo S; Altincatal A; Proskorovsky I; Kinter E; Phillips G; You X; Sabatella G	2015	Impact of peginterferon beta-1a and disease factors on quality of life in multiple sclerosis	Mult Scler Relat Disord (Multiple Sclerosis and Related Disorders)	10.1016/j.msard.2015.06.004	NCT00906399	ADVANCE	EQ-5D	VAS	generic	not specified	patient	yes
Arroyo González R, Kita M, Crayton H, Havrdova E, Margolin DH, Lake SL	2017	Alemtuzumab improves quality-of-life outcomes compared with subcutaneous interferon beta-1a in patients with active relapsing-remitting multiple sclerosis	Mult Scler (Multiple Sclerosis)	10.1177/1352458516677589	NCT00530348	CARE-MS I	EQ-5D	health utility	generic	tertiary	patient	no
Arroyo González R, Kita M, Crayton H, Havrdova E, Margolin DH, Lake SL	2017	Alemtuzumab improves quality-of-life outcomes compared with subcutaneous interferon beta-1a in patients with active relapsing-remitting multiple sclerosis	Mult Scler (Multiple Sclerosis)	10.1177/1352458516677589	NCT00530348	CARE-MS I	EQ-5D	VAS	generic	tertiary	patient	no
Arroyo González R, Kita M, Crayton H, Havrdova E, Margolin DH, Lake SL	2017	Alemtuzumab improves quality-of-life outcomes compared with subcutaneous interferon beta-1a in patients with active relapsing-remitting multiple sclerosis	Mult Scler (Multiple Sclerosis)	10.1177/1352458516677589	NCT00548405	CARE-MS II	EQ-5D	health utility	generic	tertiary	patient	no
Arroyo González R, Kita M, Crayton H, Havrdova E, Margolin DH, Lake SL	2017	Alemtuzumab improves quality-of-life outcomes compared with subcutaneous interferon beta-1a in patients with active relapsing-remitting multiple sclerosis	Mult Scler (Multiple Sclerosis)	10.1177/1352458516677589	NCT00548405	CARE-MS II	EQ-5D	VAS	generic	tertiary	patient	no
Kita M; Fox RJ; Phillips JT; Hutchinson M; Havrdova E; Sarda SP; Agarwal S; Kong J; Zhang A; Viglietta V; Sheikh SI; Seidman E; Dawson KT	2014	Effects of BG-12 (dimethyl fumarate) on health-related quality of life in patients with relapsing-remitting multiple sclerosis: findings from the CONFIRM study	Mult Scler (Multiple Sclerosis)	10.1177/1352458513507818	NCT00451451	CONFIRM	EQ-5D	health utility	generic	tertiary	na	na
Kita M; Fox RJ; Phillips JT; Hutchinson M; Havrdova E; Sarda SP; Agarwal S; Kong J; Zhang A; Viglietta V; Sheikh SI; Seidman E; Dawson KT	2014	Effects of BG-12 (dimethyl fumarate) on health-related quality of life in patients with relapsing-remitting multiple sclerosis: findings from the CONFIRM study	Mult Scler (Multiple Sclerosis)	10.1177/1352458513507818	NCT00451451	CONFIRM	EQ-5D	VAS	generic	tertiary	na	na
Kappos L; Gold R; Arnold DL; Bar-Or A; Giovannoni G; Selmaj K; Sarda SP; Agarwal S; Zhang A; Sheikh SI; Seidman E; Dawson KT	2014	Quality of life outcomes with BG-12 (dimethyl fumarate) in patients with relapsing-remitting multiple sclerosis: the DEFINE study	Mult Scler (Multiple Sclerosis)	10.1177/1352458513507817	NCT00420212	DEFINE	EQ-5D	health utility	generic	tertiary	patient	yes
Kappos L; Gold R; Arnold DL; Bar-Or A; Giovannoni G; Selmaj K; Sarda SP; Agarwal S; Zhang A; Sheikh SI; Seidman E; Dawson KT	2014	Quality of life outcomes with BG-12 (dimethyl fumarate) in patients with relapsing-remitting multiple sclerosis: the DEFINE study	Mult Scler (Multiple Sclerosis)	10.1177/1352458513507817	NCT00420212	DEFINE	EQ-5D	VAS	generic	tertiary	patient	yes
Calabresi PA; Radue EW; Goodin D; Jeffery D; Rammohan KW; Reder AT; Vollmer T; Agius MA; Kappos L; Stites T; Li B; Cappiello L; von Rosenstiel P; Lublin FD	2014	Safety and efficacy of fingolimod in patients with relapsing-remitting multiple sclerosis (FREEDOMS II): a double-blind, randomised, placebo-controlled, phase 3 trial	Lancet Neurol (The Lancet Neurology)	10.1016/S1474-4422(14)70049-3	NCT00355134	FREEDOMS II	EQ-5D	health utility	generic	secondary	na	na
Calabresi PA; Radue EW; Goodin D; Jeffery D; Rammohan KW; Reder AT; Vollmer T; Agius MA; Kappos L; Stites T; Li B; Cappiello L; von Rosenstiel P; Lublin FD	2014	Safety and efficacy of fingolimod in patients with relapsing-remitting multiple sclerosis (FREEDOMS II): a double-blind, randomised, placebo-controlled, phase 3 trial	Lancet Neurol (The Lancet Neurology)	10.1016/S1474-4422(14)70049-3	NCT00355134	FREEDOMS II	EQ-5D	VAS	generic	secondary	na	na
Zecca C; Riccitelli GC; Calabrese P; Pravatà E; Candrian U; Guttmann CR; Gobbi C	2014	Treatment satisfaction, adherence and behavioral assessment in patients de-escalating from natalizumab to interferon β	BMC Neurol (BMC Neurology)	10.1186/1471-2377-14-38	NCT01144052	NA	EQ-5D	VAS	generic	not specified	na	na
Ryerson, Lana Zhovtis; Foley, John F.; Defer, Gilles; Cohen, Jeffrey A.; Arnold, Douglas L.; Butzkueven, Helmut; Cutter, Gary; Giovannoni, Gavin; Killestein, Joep; Wiendl, Heinz; Sinks, Susie; Kuhelj, Robert; Bodhinathan, Karthik; Lasky, Tyler	2023	Exploratory clinical efficacy and patient-reported outcomes from NOVA: A randomized controlled study of intravenous natalizumab 6-week dosing versus continued 4-week dosing for relapsing-remitting multiple sclerosis	Mult Scler Relat Disord (Multiple Sclerosis and Related Disorders)	10.1016/j.msard.2023.104561	NCT03689972	NOVA	EQ-5D	VAS	generic	not specified	patient	no
Kappos, L.; Polman, C. H.; Freedman, M. S.; Edan, G.; Hartung, H. P.; Miller, D. H.; Montalban, X.; Barkhof, F.; Bauer, L.; Jakobs, P.; Pohl, C.; Sandbrink, R.	2006	Treatment with interferon beta-1b delays conversion to clinically definite and McDonald MS in patients with clinically isolated syndromes	Neurology (Neurology)	10.1212/01.wnl.0000237641.33768.8d	NCT00185211	BENEFIT	FAMS	none	disease-specific	co-primary	patient	yes
Myhr KM; Riise T; Green Lilleås FE; Beiske TG; Celius EG; Edland A; Jensen D; Larsen JP; Nilsen R; Nortvedt MW; Smievoll AI; Vedeler C; Nyland HI	1999	Interferon-alpha2a reduces MRI disease activity in relapsing-remitting multiple sclerosis. Norwegian Study Group on Interferon-alpha in Multiple Sclerosis	Neurology (Neurology)	10.1212/wnl.52.5.1049	NA	NA	GHQ	none	generic	secondary	na	na
Newsome SD; Guo S; Altincatal A; Proskorovsky I; Kinter E; Phillips G; You X; Sabatella G	2015	Impact of peginterferon beta-1a and disease factors on quality of life in multiple sclerosis	Mult Scler Relat Disord (Multiple Sclerosis and Related Disorders)	10.1016/j.msard.2015.06.004	NCT00906399	ADVANCE	MSIS-29	physical	disease-specific	not specified	patient	yes
Newsome SD; Guo S; Altincatal A; Proskorovsky I; Kinter E; Phillips G; You X; Sabatella G	2015	Impact of peginterferon beta-1a and disease factors on quality of life in multiple sclerosis	Mult Scler Relat Disord (Multiple Sclerosis and Related Disorders)	10.1016/j.msard.2015.06.004	NCT00906399	ADVANCE	MSIS-29	mental	disease-specific	not specified	patient	yes
Wolinsky J et al.	2015	GLACIER: An open-label, randomized, multicenter study to assess the safety and tolerability of glatiramer acetate 40 mg three-times weekly versus 20 mg daily in patients with relapsing-remitting multiple sclerosis	Mult Scler Relat Disord (Multiple Sclerosis and Related Disorders)	10.1016/j.msard.2015.06.005	NCT01874145	GLACIER	MSIS-29	physical	disease-specific	secondary	patient	no
Ryerson, Lana Zhovtis; Foley, John F.; Defer, Gilles; Cohen, Jeffrey A.; Arnold, Douglas L.; Butzkueven, Helmut; Cutter, Gary; Giovannoni, Gavin; Killestein, Joep; Wiendl, Heinz; Sinks, Susie; Kuhelj, Robert; Bodhinathan, Karthik; Lasky, Tyler	2023	Exploratory clinical efficacy and patient-reported outcomes from NOVA: A randomized controlled study of intravenous natalizumab 6-week dosing versus continued 4-week dosing for relapsing-remitting multiple sclerosis	Mult Scler Relat Disord (Multiple Sclerosis and Related Disorders)	10.1016/j.msard.2023.104561	NCT03689972	NOVA	MSIS-29	mental	disease-specific	not specified	patient	no
Novartis Pharmaceuticals	2017	Fingolimod Versus Interferon Beta 1b in Cognitive Symptoms	ClinicalTrials.gov		NCT01333501	GOLDEN	MSQOL-54	mental	disease-specific	secondary	na	na
Mokhber N; Azarpazhooh A; Orouji E; Khorram B; Modares Gharavi M; Kakhi S; Khallaghi H; Azarpazhooh MR	2015	Therapeutic effect of Avonex, Rebif and Betaferon on quality of life in multiple sclerosis	Psychiatry Clin Neurosci (Psychiatry and Clinical Neurosciences)	10.1111/pcn.12308	IRCT201404195280N16	NA	MSQOL-54	physical	disease-specific	co-primary	patient	no
Cohen JA; Comi G; Selmaj KW; Bar-Or A; Arnold DL; Steinman L; Hartung HP; Montalban X; Kubala Havrdová E; Cree BAC; Sheffield JK; Minton N; Raghupathi K; Huang V; Kappos L	2019	Safety and efficacy of ozanimod versus interferon beta-1a in relapsing multiple sclerosis (RADIANCE): a multicentre, randomised, 24-month, phase 3 trial	Lancet Neurol (The Lancet Neurology)	10.1016/S1474-4422(19)30238-8	NCT02047734; EudraCT 2012-002714-40	RADIANCE	MSQOL-54	physical	disease-specific	secondary	na	na
Cutter G; Veneziano A; Grinspan A; Al-Banna M; Boyko A; Zakharova M; Maida E; Pasic MB; Gandhi SK; Everts R; Cordioli C; Rossi S	2019	Higher satisfaction and adherence with glatiramer acetate 40 mg/mL TIW vs 20 mg/mL QD in RRMS	Mult Scler Relat Disord (Multiple Sclerosis and Related Disorders)	10.1016/j.msard.2019.04.036	NCT02499900	CONFIDENCE	MSQLI	fatigue	disease-specific	secondary	na	no
Cohen JA; Cutter GR; Fischer JS; Goodman AD; Heidenreich FR; Kooijmans MF; Sandrock AW; Rudick RA; Simon JH; Simonian NA; Tsao EC; Whitaker JN	2002	Benefit of interferon beta-1a on MSFC progression in secondary progressive MS	Neurology (Neurology)	10.1212/wnl.59.5.679	NA	IMPACT	MSQLI	bowel control	disease-specific	not specified	na	na
Cohen JA; Cutter GR; Fischer JS; Goodman AD; Heidenreich FR; Kooijmans MF; Sandrock AW; Rudick RA; Simon JH; Simonian NA; Tsao EC; Whitaker JN	2002	Benefit of interferon beta-1a on MSFC progression in secondary progressive MS	Neurology (Neurology)	10.1212/wnl.59.5.679	NA	IMPACT	MSQLI	visual impairment	disease-specific	not specified	na	na
Cohen JA; Cutter GR; Fischer JS; Goodman AD; Heidenreich FR; Kooijmans MF; Sandrock AW; Rudick RA; Simon JH; Simonian NA; Tsao EC; Whitaker JN	2002	Benefit of interferon beta-1a on MSFC progression in secondary progressive MS	Neurology (Neurology)	10.1212/wnl.59.5.679	NA	IMPACT	MSQLI	mental	generic	not specified	na	na
Cohen JA; Cutter GR; Fischer JS; Goodman AD; Heidenreich FR; Kooijmans MF; Sandrock AW; Rudick RA; Simon JH; Simonian NA; Tsao EC; Whitaker JN	2002	Benefit of interferon beta-1a on MSFC progression in secondary progressive MS	Neurology (Neurology)	10.1212/wnl.59.5.679	NA	IMPACT	MSQLI	fatigue	disease-specific	not specified	na	na
Cohen JA; Cutter GR; Fischer JS; Goodman AD; Heidenreich FR; Kooijmans MF; Sandrock AW; Rudick RA; Simon JH; Simonian NA; Tsao EC; Whitaker JN	2002	Benefit of interferon beta-1a on MSFC progression in secondary progressive MS	Neurology (Neurology)	10.1212/wnl.59.5.679	NA	IMPACT	MSQLI	social support	generic	not specified	na	na
Cohen JA; Cutter GR; Fischer JS; Goodman AD; Heidenreich FR; Kooijmans MF; Sandrock AW; Rudick RA; Simon JH; Simonian NA; Tsao EC; Whitaker JN	2002	Benefit of interferon beta-1a on MSFC progression in secondary progressive MS	Neurology (Neurology)	10.1212/wnl.59.5.679	NA	IMPACT	MSQLI	pain	disease-specific	not specified	na	na
Cohen JA; Cutter GR; Fischer JS; Goodman AD; Heidenreich FR; Kooijmans MF; Sandrock AW; Rudick RA; Simon JH; Simonian NA; Tsao EC; Whitaker JN	2002	Benefit of interferon beta-1a on MSFC progression in secondary progressive MS	Neurology (Neurology)	10.1212/wnl.59.5.679	NA	IMPACT	MSQLI	perceived deficits	generic	not specified	na	na
Cohen JA; Cutter GR; Fischer JS; Goodman AD; Heidenreich FR; Kooijmans MF; Sandrock AW; Rudick RA; Simon JH; Simonian NA; Tsao EC; Whitaker JN	2002	Benefit of interferon beta-1a on MSFC progression in secondary progressive MS	Neurology (Neurology)	10.1212/wnl.59.5.679	NA	IMPACT	MSQLI	sexual satisfaction	disease-specific	not specified	na	na
DeLuca J; Schippling S; Montalban X; Kappos L; Cree BAC; Comi G; Arnold DL; Hartung HP; Sheffield JK; Liu H; Silva D; Cohen JA	2021	Effect of Ozanimod on Symbol Digit Modalities Test Performance in Relapsing MS	Mult Scler Relat Disord (Multiple Sclerosis and Related Disorders)	10.1016/j.msard.2020.102673	NCT02294058; EudraCT 2014–002320–27	SUNBEAM	MSQOL-54	mental	disease-specific	secondary	na	na
Ryerson, Lana Zhovtis; Foley, John F.; Defer, Gilles; Cohen, Jeffrey A.; Arnold, Douglas L.; Butzkueven, Helmut; Cutter, Gary; Giovannoni, Gavin; Killestein, Joep; Wiendl, Heinz; Sinks, Susie; Kuhelj, Robert; Bodhinathan, Karthik; Lasky, Tyler	2023	Exploratory clinical efficacy and patient-reported outcomes from NOVA: A randomized controlled study of intravenous natalizumab 6-week dosing versus continued 4-week dosing for relapsing-remitting multiple sclerosis	Mult Scler Relat Disord (Multiple Sclerosis and Related Disorders)	10.1016/j.msard.2023.104561	NCT03689972	NOVA	Neuro-QoL	fatigue	disease-specific	not specified	patient	no
Vermersch P; Scaramozza M; Levin S; Alroughani R; Deiva K; Pozzilli C; Lyons J; Mokliatchouk O; Pultz J; N’Dure F; Liu S; Badwan R; Branco F; Hood-Humphrey V; Franchimont N; Hanna J; Maghzi AH	2022	Effect of Dimethyl Fumarate vs Interferon β-1a in Patients With Pediatric-Onset Multiple Sclerosis: The CONNECT Randomized Clinical Trial	JAMA Netw Open (JAMA Network Open)	10.1001/jamanetworkopen.2022.30439	NCT02283853	CONNECT	PedsQL	emotional (parent)	generic	secondary	proxy	no
Vermersch P; Scaramozza M; Levin S; Alroughani R; Deiva K; Pozzilli C; Lyons J; Mokliatchouk O; Pultz J; N’Dure F; Liu S; Badwan R; Branco F; Hood-Humphrey V; Franchimont N; Hanna J; Maghzi AH	2022	Effect of Dimethyl Fumarate vs Interferon β-1a in Patients With Pediatric-Onset Multiple Sclerosis: The CONNECT Randomized Clinical Trial	JAMA Netw Open (JAMA Network Open)	10.1001/jamanetworkopen.2022.30439	NCT02283853	CONNECT	PedsQL	physical (parent)	generic	secondary	proxy	no
Vermersch P; Scaramozza M; Levin S; Alroughani R; Deiva K; Pozzilli C; Lyons J; Mokliatchouk O; Pultz J; N’Dure F; Liu S; Badwan R; Branco F; Hood-Humphrey V; Franchimont N; Hanna J; Maghzi AH	2022	Effect of Dimethyl Fumarate vs Interferon β-1a in Patients With Pediatric-Onset Multiple Sclerosis: The CONNECT Randomized Clinical Trial	JAMA Netw Open (JAMA Network Open)	10.1001/jamanetworkopen.2022.30439	NCT02283853	CONNECT	PedsQL	school (parent)	generic	secondary	proxy	no
Vermersch P; Scaramozza M; Levin S; Alroughani R; Deiva K; Pozzilli C; Lyons J; Mokliatchouk O; Pultz J; N’Dure F; Liu S; Badwan R; Branco F; Hood-Humphrey V; Franchimont N; Hanna J; Maghzi AH	2022	Effect of Dimethyl Fumarate vs Interferon β-1a in Patients With Pediatric-Onset Multiple Sclerosis: The CONNECT Randomized Clinical Trial	JAMA Netw Open (JAMA Network Open)	10.1001/jamanetworkopen.2022.30439	NCT02283853	CONNECT	PedsQL	social (parent)	generic	secondary	proxy	no
Vermersch P; Scaramozza M; Levin S; Alroughani R; Deiva K; Pozzilli C; Lyons J; Mokliatchouk O; Pultz J; N’Dure F; Liu S; Badwan R; Branco F; Hood-Humphrey V; Franchimont N; Hanna J; Maghzi AH	2022	Effect of Dimethyl Fumarate vs Interferon β-1a in Patients With Pediatric-Onset Multiple Sclerosis: The CONNECT Randomized Clinical Trial	JAMA Netw Open (JAMA Network Open)	10.1001/jamanetworkopen.2022.30439	NCT02283853	CONNECT	PedsQL	physical (child)	generic	secondary	patient	no
Vermersch P; Scaramozza M; Levin S; Alroughani R; Deiva K; Pozzilli C; Lyons J; Mokliatchouk O; Pultz J; N’Dure F; Liu S; Badwan R; Branco F; Hood-Humphrey V; Franchimont N; Hanna J; Maghzi AH	2022	Effect of Dimethyl Fumarate vs Interferon β-1a in Patients With Pediatric-Onset Multiple Sclerosis: The CONNECT Randomized Clinical Trial	JAMA Netw Open (JAMA Network Open)	10.1001/jamanetworkopen.2022.30439	NCT02283853	CONNECT	PedsQL	school (child)	generic	secondary	patient	no
Vermersch P; Scaramozza M; Levin S; Alroughani R; Deiva K; Pozzilli C; Lyons J; Mokliatchouk O; Pultz J; N’Dure F; Liu S; Badwan R; Branco F; Hood-Humphrey V; Franchimont N; Hanna J; Maghzi AH	2022	Effect of Dimethyl Fumarate vs Interferon β-1a in Patients With Pediatric-Onset Multiple Sclerosis: The CONNECT Randomized Clinical Trial	JAMA Netw Open (JAMA Network Open)	10.1001/jamanetworkopen.2022.30439	NCT02283853	CONNECT	PedsQL	social (child)	generic	secondary	patient	no
Newsome SD; Guo S; Altincatal A; Proskorovsky I; Kinter E; Phillips G; You X; Sabatella G	2015	Impact of peginterferon beta-1a and disease factors on quality of life in multiple sclerosis	Mult Scler Relat Disord (Multiple Sclerosis and Related Disorders)	10.1016/j.msard.2015.06.004	NCT00906399	ADVANCE	SF-12	mental	generic	not specified	patient	yes
Newsome SD; Guo S; Altincatal A; Proskorovsky I; Kinter E; Phillips G; You X; Sabatella G	2015	Impact of peginterferon beta-1a and disease factors on quality of life in multiple sclerosis	Mult Scler Relat Disord (Multiple Sclerosis and Related Disorders)	10.1016/j.msard.2015.06.004	NCT00906399	ADVANCE	SF-12	physical	generic	not specified	patient	yes
Rudick RA; Miller D; Hass S; Hutchinson M; Calabresi PA; Confavreux C; Galetta SL; Giovannoni G; Havrdova E; Kappos L; Lublin FD; Miller DH; O’Connor PW; Phillips JT; Polman CH; Radue EW; Stuart WH; Wajgt A; Weinstock-Guttman B; Wynn DR; Lynn F; Panzara MA	2007	Health-related quality of life in multiple sclerosis: effects of natalizumab	Ann Neurol (Annals of Neurology)	10.1002/ana.21163	NCT00027300	AFFIRM	SF-36	mental	generic	secondary	patient	yes
Rudick RA; Miller D; Hass S; Hutchinson M; Calabresi PA; Confavreux C; Galetta SL; Giovannoni G; Havrdova E; Kappos L; Lublin FD; Miller DH; O’Connor PW; Phillips JT; Polman CH; Radue EW; Stuart WH; Wajgt A; Weinstock-Guttman B; Wynn DR; Lynn F; Panzara MA	2007	Health-related quality of life in multiple sclerosis: effects of natalizumab	Ann Neurol (Annals of Neurology)	10.1002/ana.21163	NCT00027300	AFFIRM	SF-36	physical	generic	secondary	patient	yes
Arroyo González R, Kita M, Crayton H, Havrdova E, Margolin DH, Lake SL	2017	Alemtuzumab improves quality-of-life outcomes compared with subcutaneous interferon beta-1a in patients with active relapsing-remitting multiple sclerosis	Mult Scler (Multiple Sclerosis)	10.1177/1352458516677589	NCT00530348	CARE-MS I	SF-36	mental	generic	tertiary	patient	no
Arroyo González R, Kita M, Crayton H, Havrdova E, Margolin DH, Lake SL	2017	Alemtuzumab improves quality-of-life outcomes compared with subcutaneous interferon beta-1a in patients with active relapsing-remitting multiple sclerosis	Mult Scler (Multiple Sclerosis)	10.1177/1352458516677589	NCT00530348	CARE-MS I	SF-36	physical	generic	tertiary	patient	no
Arroyo González R, Kita M, Crayton H, Havrdova E, Margolin DH, Lake SL	2017	Alemtuzumab improves quality-of-life outcomes compared with subcutaneous interferon beta-1a in patients with active relapsing-remitting multiple sclerosis	Mult Scler (Multiple Sclerosis)	10.1177/1352458516677589	NCT00548405	CARE-MS II	SF-36	mental	generic	tertiary	patient	no
Arroyo González R, Kita M, Crayton H, Havrdova E, Margolin DH, Lake SL	2017	Alemtuzumab improves quality-of-life outcomes compared with subcutaneous interferon beta-1a in patients with active relapsing-remitting multiple sclerosis	Mult Scler (Multiple Sclerosis)	10.1177/1352458516677589	NCT00548405	CARE-MS II	SF-36	physical	generic	tertiary	patient	no
Kita M; Fox RJ; Phillips JT; Hutchinson M; Havrdova E; Sarda SP; Agarwal S; Kong J; Zhang A; Viglietta V; Sheikh SI; Seidman E; Dawson KT	2014	Effects of BG-12 (dimethyl fumarate) on health-related quality of life in patients with relapsing-remitting multiple sclerosis: findings from the CONFIRM study	Mult Scler (Multiple Sclerosis)	10.1177/1352458513507818	NCT00451451	CONFIRM	SF-36	mental	generic	tertiary	na	na
Kita M; Fox RJ; Phillips JT; Hutchinson M; Havrdova E; Sarda SP; Agarwal S; Kong J; Zhang A; Viglietta V; Sheikh SI; Seidman E; Dawson KT	2014	Effects of BG-12 (dimethyl fumarate) on health-related quality of life in patients with relapsing-remitting multiple sclerosis: findings from the CONFIRM study	Mult Scler (Multiple Sclerosis)	10.1177/1352458513507818	NCT00451451	CONFIRM	SF-36	physical	generic	tertiary	na	na
Kappos L; Gold R; Arnold DL; Bar-Or A; Giovannoni G; Selmaj K; Sarda SP; Agarwal S; Zhang A; Sheikh SI; Seidman E; Dawson KT	2014	Quality of life outcomes with BG-12 (dimethyl fumarate) in patients with relapsing-remitting multiple sclerosis: the DEFINE study	Mult Scler (Multiple Sclerosis)	10.1177/1352458513507817	NCT00420212	DEFINE	SF-36	mental	generic	tertiary	na	na
Kappos L; Gold R; Arnold DL; Bar-Or A; Giovannoni G; Selmaj K; Sarda SP; Agarwal S; Zhang A; Sheikh SI; Seidman E; Dawson KT	2014	Quality of life outcomes with BG-12 (dimethyl fumarate) in patients with relapsing-remitting multiple sclerosis: the DEFINE study	Mult Scler (Multiple Sclerosis)	10.1177/1352458513507817	NCT00420212	DEFINE	SF-36	physical	generic	tertiary	na	na
Novartis Pharmaceuticals	2015	Patients With Relapse Remitting Multiple Sclerosis (RRMS): Candidates for MS Therapy Change	ClinicalTrials.gov		NCT01317004	EPOCa	SF-36	mental	generic	secondary	patient	no
Novartis Pharmaceuticals	2014	Evaluation of Patient Reported Outcomes in RRMS Patients Candidates for MS Therapy Change and Transitioned to Fingolimod 0.5 mg (EPOC)	ClinicalTrials.gov		NCT01534182	EPOCb	SF-36	mental	generic	secondary	patient	no
Fox, Edward; Edwards, Keith; Burch, Gordon; Wynn, Daniel R.; LaGanke, Chris; Crayton, Heidi; Hunter, Samuel F.; Huffman, Cynthia; Kim, Edward; Pestreich, Linda; McCague, Kevin; Barbato, Luigi	2014	Outcomes of switching directly to oral fingolimod from injectable therapies: Results of the randomized, open-label, multicenter, Evaluate Patient OutComes (EPOC) study in relapsing multiple sclerosis	Mult Scler Relat Disord (Multiple Sclerosis and Related Disorders)	10.1016/j.msard.2014.06.005	NCT01216072	EPOCc	SF-36	mental	generic	secondary	patient	no
Honce JM; Nair KV; Sillau S; Valdez B; Miravalle A; Alvarez E; Schreiner T; Corboy JR; Vollmer TL	2019	Rituximab vs placebo induction prior to glatiramer acetate monotherapy in multiple sclerosis	Neurology (Neurology)	10.1212/WNL.0000000000006916	NCT01569451	GATEWAY II	SF-36	physical	generic	exploratory	patient	yes
Cohen JA; Cutter GR; Fischer JS; Goodman AD; Heidenreich FR; Kooijmans MF; Sandrock AW; Rudick RA; Simon JH; Simonian NA; Tsao EC; Whitaker JN	2002	Benefit of interferon beta-1a on MSFC progression in secondary progressive MS	Neurology (Neurology)	10.1212/wnl.59.5.679	NA	IMPACT	SF-36	mental	generic	not specified	na	na
Cohen JA; Cutter GR; Fischer JS; Goodman AD; Heidenreich FR; Kooijmans MF; Sandrock AW; Rudick RA; Simon JH; Simonian NA; Tsao EC; Whitaker JN	2002	Benefit of interferon beta-1a on MSFC progression in secondary progressive MS	Neurology (Neurology)	10.1212/wnl.59.5.679	NA	IMPACT	SF-36	physical	generic	not specified	na	na
Nortvedt MW; Riise T; Myhr KM; Nyland HI; Hanestad BR	1999	Type I interferons and the quality of life of multiple sclerosis patients. Results from a clinical trial on interferon alfa-2a	Mult Scler (Multiple Sclerosis)	10.1177/135245859900500503	NA	NA	SF-36	general health	generic	secondary	patient	yes
Nortvedt MW; Riise T; Myhr KM; Nyland HI; Hanestad BR	1999	Type I interferons and the quality of life of multiple sclerosis patients. Results from a clinical trial on interferon alfa-2a	Mult Scler (Multiple Sclerosis)	10.1177/135245859900500503	NA	NA	SF-36	mental	generic	secondary	patient	yes
Nortvedt MW; Riise T; Myhr KM; Nyland HI; Hanestad BR	1999	Type I interferons and the quality of life of multiple sclerosis patients. Results from a clinical trial on interferon alfa-2a	Mult Scler (Multiple Sclerosis)	10.1177/135245859900500503	NA	NA	SF-36	physical	generic	secondary	patient	yes
Nortvedt MW; Riise T; Myhr KM; Nyland HI; Hanestad BR	1999	Type I interferons and the quality of life of multiple sclerosis patients. Results from a clinical trial on interferon alfa-2a	Mult Scler (Multiple Sclerosis)	10.1177/135245859900500503	NA	NA	SF-36	role emotional	generic	secondary	patient	yes
Nortvedt MW; Riise T; Myhr KM; Nyland HI; Hanestad BR	1999	Type I interferons and the quality of life of multiple sclerosis patients. Results from a clinical trial on interferon alfa-2a	Mult Scler (Multiple Sclerosis)	10.1177/135245859900500503	NA	NA	SF-36	role physical	generic	secondary	patient	yes
Nortvedt MW; Riise T; Myhr KM; Nyland HI; Hanestad BR	1999	Type I interferons and the quality of life of multiple sclerosis patients. Results from a clinical trial on interferon alfa-2a	Mult Scler (Multiple Sclerosis)	10.1177/135245859900500503	NA	NA	SF-36	social	generic	secondary	patient	yes
Nortvedt MW; Riise T; Myhr KM; Nyland HI; Hanestad BR	1999	Type I interferons and the quality of life of multiple sclerosis patients. Results from a clinical trial on interferon alfa-2a	Mult Scler (Multiple Sclerosis)	10.1177/135245859900500503	NA	NA	SF-36	vitality	generic	secondary	patient	yes
EMD Serono	2013	Rebif New Formulation (RNF) Quality of Life (QOL) Study	ClinicalTrials.gov		NCT00472797	RebiQoL	SF-36	mental	generic	other	na	na
EMD Serono	2013	Rebif New Formulation (RNF) Quality of Life (QOL) Study	ClinicalTrials.gov		NCT00472797	RebiQoL	SF-36	physical	generic	other	na	na
Rudick RA; Miller D; Hass S; Hutchinson M; Calabresi PA; Confavreux C; Galetta SL; Giovannoni G; Havrdova E; Kappos L; Lublin FD; Miller DH; O’Connor PW; Phillips JT; Polman CH; Radue EW; Stuart WH; Wajgt A; Weinstock-Guttman B; Wynn DR; Lynn F; Panzara MA	2007	Health-related quality of life in multiple sclerosis: effects of natalizumab	Ann Neurol (Annals of Neurology)	10.1002/ana.21163	NCT00027300	SENTINEL	SF-36	mental	generic	secondary	patient	yes
Rudick RA; Miller D; Hass S; Hutchinson M; Calabresi PA; Confavreux C; Galetta SL; Giovannoni G; Havrdova E; Kappos L; Lublin FD; Miller DH; O’Connor PW; Phillips JT; Polman CH; Radue EW; Stuart WH; Wajgt A; Weinstock-Guttman B; Wynn DR; Lynn F; Panzara MA	2007	Health-related quality of life in multiple sclerosis: effects of natalizumab	Ann Neurol (Annals of Neurology)	10.1002/ana.21163	NCT00027300	SENTINEL	SF-36	physical	generic	secondary	patient	yes
Qiu W; Huang DH; Hou SF; Zhang MN; Jin T; Dong HQ; Peng H; Zhang CD; Zhao G; Huang YN; Zhou D; Wu WP; Wang BJ; Li JM; Zhang XH; Cheng Y; Li HF; Li L; Lu CZ; Zhang X; Bu BT; Dong WL; Fan DS; Hu XQ; Xu XH	2018	Efficacy and Safety of Teriflunomide in Chinese Patients with Relapsing Forms of Multiple Sclerosis: A Subgroup Analysis of the Phase 3 TOWER Study	Chin Med J (Chinese Medical Journal)	10.4103/0366-6999.246067	NCT00751881	TOWER	SF-36	mental	generic	secondary	patient	yes
Miller DM; Weinstock-Guttman B; Bourdette D; You X; Foulds P; Rudick RA	2011	Change in quality of life in patients with relapsing-remitting multiple sclerosis over 2 years in relation to other clinical parameters: results from a trial of intramuscular interferon beta-1a	Mult Scler (Multiple Sclerosis)	10.1177/1352458510397221	NA	MSCRG	SIP	physical	generic	not specified	na	na
Miller DM; Weinstock-Guttman B; Bourdette D; You X; Foulds P; Rudick RA	2011	Change in quality of life in patients with relapsing-remitting multiple sclerosis over 2 years in relation to other clinical parameters: results from a trial of intramuscular interferon beta-1a	Mult Scler (Multiple Sclerosis)	10.1177/1352458510397221	NA	MSCRG	SIP	psychosocial	generic	not specified	na	na

## Sheet: QoL results (n=203)
trial	qol_sub	direction_improve	comparison_id	int1	int2	n_int1	n_int2	base_int1	base_sd_int1	end_int1	end_sd_int1	change_int1	change_sd_int1	change_lower_int1	change_upper_int1	base_int2	base_sd_int2	end_int2	end_sd_int2	change_int2	change_sd_int2	change_lower_int2	change_upper_int2	es_metric	es	es_lower	es_upper	narrative_between_group_differences	p-value_between_group_differences	allows_stat_group_comparisons_cat	impact_on_qol	type_measure	result_cat	DMT	n_rando
CONFIRM	EQ-5D VAS	high	Dimethyl Fumarate three times daily vs Glatiramer Acetate	Dimethyl Fumarate three times daily	Glatiramer Acetate	331	337	68.61	19.69							68.27	19.48											not reported	not reported	n	calculation not possible	generic	No reported results	Multiple	1417
CONFIRM	EQ-5D VAS	high	Dimethyl Fumarate two times daily vs Dimethyl Fumarate three times daily	Dimethyl Fumarate two times daily	Dimethyl Fumarate three times daily	347	331	69.87	18.63							68.61	19.69											not reported	not reported	n	calculation not possible	generic	No reported results	Dimethyl Fumarate	1417
CONFIRM	EQ-5D VAS	high	Dimethyl Fumarate two times daily vs Glatiramer Acetate	Dimethyl Fumarate two times daily	Glatiramer Acetate	347	337	69.87	18.63							68.27	19.48											not reported	not reported	n	calculation not possible	generic	No reported results	Multiple	1417
DEFINE	EQ-5D health utility	high	Dimethyl Fumarate two times daily vs Dimethyl Fumarate three times daily	Dimethyl Fumarate two times daily	Dimethyl Fumarate three times daily	402	404	0.72	0.23							0.71	0.24											not reported	not reported	n	calculation not possible	generic	No reported results	Dimethyl Fumarate	1237
DEFINE	EQ-5D VAS	high	Dimethyl Fumarate two times daily vs Dimethyl Fumarate three times daily	Dimethyl Fumarate two times daily	Dimethyl Fumarate three times daily	403	408	69.9	19.06							69.9	20.73											not reported	not reported	n	calculation not possible	generic	No reported results	Dimethyl Fumarate	1237
CONFIRM	GHQ VAS none	high	Dimethyl Fumarate three times daily vs Glatiramer Acetate	Dimethyl Fumarate three times daily	Glatiramer Acetate	345	359	63.8	21.78							63.2	22.62											not reported	not reported	n	calculation not possible	generic	No reported results	Multiple	1417
CONFIRM	GHQ VAS none	high	Dimethyl Fumarate two times daily vs Dimethyl Fumarate three times daily	Dimethyl Fumarate two times daily	Dimethyl Fumarate three times daily	351	345	64.2	21.82							63.8	21.78											not reported	not reported	n	calculation not possible	generic	No reported results	Dimethyl Fumarate	1417
CONFIRM	GHQ VAS none	high	Dimethyl Fumarate two times daily vs Glatiramer Acetate	Dimethyl Fumarate two times daily	Glatiramer Acetate	351	359	64.2	21.82							63.2	22.62											not reported	not reported	n	calculation not possible	generic	No reported results	Multiple	1417
DEFINE	GHQ VAS none	high	Dimethyl Fumarate two times daily vs Dimethyl Fumarate three times daily	Dimethyl Fumarate two times daily	Dimethyl Fumarate three times daily	406	410	65.1	21.41			-0.8				65.3	23.48			0.4								not reported	not reported	n	calculation not possible	generic	No reported results	Dimethyl Fumarate	1237
SENTINEL	GHQ VAS none	high	Natalizumab vs placebo in addition to Interferon beta-1a (backbone)	Placebo	Natalizumab			65.5	21.2							66.9	21.8											not reported	not reported	n	calculation not possible	generic	No reported results	Natalizumab	1171
CONFIRM	SF-36 mental	high	Dimethyl Fumarate three times daily vs Glatiramer Acetate	Dimethyl Fumarate three times daily	Glatiramer Acetate	328	330	44.90	10.75							44.77	10.65											not reported	not reported	n	calculation not possible	generic	No reported results	Multiple	1417
CONFIRM	SF-36 mental	high	Dimethyl Fumarate two times daily vs Dimethyl Fumarate three times daily	Dimethyl Fumarate two times daily	Dimethyl Fumarate three times daily	341	328	45.42	11.37							44.90	10.75											not reported	not reported	n	calculation not possible	generic	No reported results	Dimethyl Fumarate	1417
CONFIRM	SF-36 mental	high	Dimethyl Fumarate two times daily vs Glatiramer Acetate	Dimethyl Fumarate two times daily	Glatiramer Acetate	341	330	45.42	11.37							44.77	10.65											not reported	not reported	n	calculation not possible	generic	No reported results	Multiple	1417
CONFIRM	SF-36 physical	high	Dimethyl Fumarate three times daily vs Glatiramer Acetate	Dimethyl Fumarate three times daily	Glatiramer Acetate	328	330	43.02	10							43.19	10.16											not reported	not reported	n	calculation not possible	generic	No reported results	Multiple	1417
CONFIRM	SF-36 physical	high	Dimethyl Fumarate two times daily vs Dimethyl Fumarate three times daily	Dimethyl Fumarate two times daily	Dimethyl Fumarate three times daily	341	328	43.07	9.91							43.02	10											not reported	not reported	n	calculation not possible	generic	No reported results	Dimethyl Fumarate	1417
CONFIRM	SF-36 physical	high	Dimethyl Fumarate two times daily vs Glatiramer Acetate	Dimethyl Fumarate two times daily	Glatiramer Acetate	341	330	43.07	9.91							43.19	10.16											not reported	not reported	n	calculation not possible	generic	No reported results	Multiple	1417
DEFINE	SF-36 mental	high	Dimethyl Fumarate two times daily vs Dimethyl Fumarate three times daily	Dimethyl Fumarate two times daily	Dimethyl Fumarate three times daily	400	400	45.3	10.93			0.20				45.1	10.68			1.05								not reported	not reported	n	calculation not possible	generic	No reported results	Dimethyl Fumarate	1237
DEFINE	SF-36 physical	high	Dimethyl Fumarate two times daily vs Dimethyl Fumarate three times daily	Dimethyl Fumarate two times daily	Dimethyl Fumarate three times daily	400	400	42.9	10.02			0.45				43.7	10.8			0.51								not reported	not reported	n	calculation not possible	generic	No reported results	Dimethyl Fumarate	1237
CARE-MS I	EQ-5D health utility	high	Interferon beta-1a vs Alemtuzumab	Interferon beta-1a	Alemtuzumab	173	360	0.78	0.19							0.77	0.21											no difference	p>0.05	with p-value	no impact (narrative results; with p-value; calculation not possible)	generic	No group difference	Alemtuzumab	563
CARE-MS I	EQ-5D VAS	high	Interferon beta-1a vs Alemtuzumab	Interferon beta-1a	Alemtuzumab	173	362	75.94	15.89							75.8	17.87											no difference	p>0.05	with p-value	no impact (narrative results; with p-value; calculation not possible)	generic	No group difference	Alemtuzumab	563
CARE-MS I	SF-36 mental	high	Interferon beta-1a vs Alemtuzumab	Interferon beta-1a	Alemtuzumab	170	363	45.4	11.26							46.5	10.95											no difference	p>0.05	with p-value	no impact (narrative results; with p-value; calculation not possible)	generic	No group difference	Alemtuzumab	563
CARE-MS I	SF-36 physical	high	Interferon beta-1a vs Alemtuzumab	Interferon beta-1a	Alemtuzumab	170	363	48.3	8.41							47.9	8.62											no difference	p>0.05	with p-value	no impact (narrative results; with p-value; calculation not possible)	generic	No group difference	Alemtuzumab	563
CARE-MS II	EQ-5D health utility	high	Interferon beta-1a vs Alemtuzumab	Interferon beta-1a	Alemtuzumab	173	412	0.69	0.23							0.7	0.25											no difference	p>0.05	with p-value	no impact (narrative results; with p-value; calculation not possible)	generic	No group difference	Alemtuzumab	628
CARE-MS II	SF-36 mental	high	Interferon beta-1a vs Alemtuzumab	Interferon beta-1a	Alemtuzumab	172	410	43.9	12.02							44.8	11.78											no difference	p>0.05	with p-value	no impact (narrative results; with p-value; calculation not possible)	generic	No group difference	Alemtuzumab	628
CARE-MS II	EQ-5D VAS	high	Interferon beta-1a vs Alemtuzumab	Interferon beta-1a	Alemtuzumab	172	412	70.26	17.73							70.13	19.15											favors Alemtuzumab	p<0.05	with p-value	favors experimental (narrative result; with p-value; active control; calculation not possible)	generic	Favors experimental DMT	Alemtuzumab	628
CARE-MS II	SF-36 physical	high	Interferon beta-1a vs Alemtuzumab	Interferon beta-1a	Alemtuzumab	172	410	42.4	10.2							42.6	10.19											favors Alemtuzumab	p<0.05	with p-value	favors experimental (narrative result; with p-value; active control; calculation not possible)	generic	Favors experimental DMT	Alemtuzumab	628
SENTINEL	SF-36 mental	high	Natalizumab vs placebo in addition to Interferon beta-1a (backbone)	Placebo	Natalizumab			48.1	10.1			-0.96				47.3	11.1			0.18								not reported	not reported	n	calculation not possible	generic	No reported results	Natalizumab	1171
MIMS	SHAQ none	low	Lower dose of Mitoxantrone vs placebo	Placebo	Lower dose of Mitoxantrone	64	64	0.98				0.26				1												not reported	not reported	n	calculation not possible	generic	No reported results	Mitoxantrone	194
MIMS	SHAQ none	low	Lower dose of Mitoxantrone vs higher dose of Mitoxantrone	Lower dose of Mitoxantrone	Higher dose of Mitoxantrone	64	60	1								0.78				0.09								not reported	not reported	n	calculation not possible	generic	No reported results	Mitoxantrone	194
CONFIDENCE	MSQLI mental	high	Higher vs lower frequency of glatiramer acetate administration	Higher frequency of glatiramer acetate administration	Lower frequency of glatiramer acetate administration	430	431	68.7	16.6							66.9	17.9							least squares mean difference	0.7	-0.6	2	na	na	y	no impact (smd includes line of no effect)	generic	No group difference	Glatiramer Acetate	861
Nortvedt 1999 / Myhr 1999	SF-36 general health	high	Higher frequency of Peginterferon vs lower frequency of Peginterferon	Higher frequency of Peginterferon	Lower frequency of Peginterferon	28	29	50.6				3.1				59.1				-0.1								not reported	not reported	n	calculation not possible	generic	No reported results	Interferon	97
Nortvedt 1999 / Myhr 1999	SF-36 mental	high	Higher frequency of Peginterferon vs lower frequency of Peginterferon	Higher frequency of Peginterferon	Lower frequency of Peginterferon	28	29	76.1				-2.5				79.1				-4.3								not reported	not reported	n	calculation not possible	generic	No reported results	Interferon	97
DEFINE	EQ-5D health utility	high	Dimethyl Fumarate two times daily vs placebo	Placebo	Dimethyl Fumarate two times daily	395	402	0.71	0.25							0.72	0.23											no difference	0.091	with p-value	no impact (narrative results; with p-value; calculation not possible)	generic	No group difference	Dimethyl Fumarate	1237
Zecca 2014	EQ-5D VAS	high	De-escalating natalizumab to interferon beta 1b vs continued natalizumab	Interferon beta 1b	Continuing natalizumab	9	8	64.3	13.5	59.8	11.3	-4.5				78.5	8.9	77.3	9.8	-1.2								no difference	0.6	with p-value	no impact (narrative results; with p-value; calculation not possible)	generic	No group difference	Natalizumab	19
MOVING	NEI-VFQ39 none	high	Interferon beta-1b vs Fingolimod	Interferon beta-1b	Fingolimod	3	4	88.71		74.6		-14.11				87.46		90.15		2.69								no difference	0.122	with p-value	no impact (narrative results; with p-value; calculation not possible)	generic	No group difference	Fingolimod	13
Nortvedt 1999 / Myhr 1999	SF-36 pain	high	Higher frequency of Peginterferon vs lower frequency of Peginterferon	Higher frequency of Peginterferon	Lower frequency of Peginterferon	28	29	79.1				-5.9				77.3				-7.2								not reported	not reported	n	calculation not possible	generic	No reported results	Interferon	97
Nortvedt 1999 / Myhr 1999	SF-36 physical	high	Higher frequency of Peginterferon vs lower frequency of Peginterferon	Higher frequency of Peginterferon	Lower frequency of Peginterferon	28	29	63.8				-9.5				66.9				-9								not reported	not reported	n	calculation not possible	generic	No reported results	Interferon	97
Nortvedt 1999 / Myhr 1999	SF-36 role emotional	high	Higher frequency of Peginterferon vs lower frequency of Peginterferon	Higher frequency of Peginterferon	Lower frequency of Peginterferon	28	29	73.9				-3.4				68.7				-2.2								not reported	not reported	n	calculation not possible	generic	No reported results	Interferon	97
CONFIRM	SF-36 physical	high	Dimethyl Fumarate three times daily vs placebo	Placebo	Dimethyl Fumarate three times daily	344	328	42.94	9.9							43.02	10											no difference	0.0519	with p-value	no impact (narrative results; with p-value; calculation not possible)	generic	No group difference	Dimethyl Fumarate	1417
ADVANCE	EQ-5D health utility	high	Higher frequency of Peginterferon vs placebo	Placebo	Higher frequency of Peginterferon	500	512	0.7	0.22							0.7	0.22											no difference	not reported	without p-value	no impact (narrative results; no p-value; calculation not possible)	generic	No group difference	Interferon	1516
ADVANCE	EQ-5D health utility	high	Lower frequency of Peginterferon vs placebo	Placebo	Lower frequency of Peginterferon	500	500	0.7	0.22							0.8	0.21											no difference	not reported	without p-value	no impact (narrative results; no p-value; calculation not possible)	generic	No group difference	Interferon	1516
ADVANCE	EQ-5D health utility	high	Higher frequency of Peginterferon vs lower frequency of Peginterferon	Higher frequency of Peginterferon	Lower frequency of Peginterferon	512	500	0.7	0.22							0.8	0.21											no difference	not reported	without p-value	no impact (narrative results; no p-value; calculation not possible)	generic	No group difference	Interferon	1516
ADVANCE	EQ-5D VAS	high	Higher frequency of Peginterferon vs placebo	Placebo	Higher frequency of Peginterferon	500	512	73	19.12							72.8	19.75			2.06		0.58	3.54					no difference	not reported	without p-value	no impact (narrative results; no p-value; calculation not possible)	generic	No group difference	Interferon	1516
ADVANCE	EQ-5D VAS	high	Lower frequency of Peginterferon vs placebo	Placebo	Lower frequency of Peginterferon	500	500	73	19.12							74.7	19.41											no difference	not reported	without p-value	no impact (narrative results; no p-value; calculation not possible)	generic	No group difference	Interferon	1516
ADVANCE	EQ-5D VAS	high	Higher frequency of Peginterferon vs lower frequency of Peginterferon	Higher frequency of Peginterferon	Lower frequency of Peginterferon	512	500	72.8	19.75			2.06		0.58	3.54	74.7	19.41											no difference	not reported	without p-value	no impact (narrative results; no p-value; calculation not possible)	generic	No group difference	Interferon	1516
BENEFIT	EQ-5D nr	high	Interferon beta-1b vs placebo	Placebo	Interferon beta-1b																							no difference	not reported	without p-value	no impact (narrative results; no p-value; calculation not possible)	generic	No group difference	Interferon	487
CONFIRM	EQ-5D health utility	high	Dimethyl Fumarate three times daily vs Glatiramer Acetate	Dimethyl Fumarate three times daily	Glatiramer Acetate	331	338	0.72	0.22							0.71	0.24											no difference	not reported	without p-value	no impact (narrative results; no p-value; calculation not possible)	generic	No group difference	Multiple	1417
CONFIRM	EQ-5D health utility	high	Dimethyl Fumarate two times daily vs Dimethyl Fumarate three times daily	Dimethyl Fumarate two times daily	Dimethyl Fumarate three times daily	345	331	0.72	0.22							0.72	0.22											no difference	not reported	without p-value	no impact (narrative results; no p-value; calculation not possible)	generic	No group difference	Dimethyl Fumarate	1417
CONFIRM	EQ-5D health utility	high	Dimethyl Fumarate two times daily vs Glatiramer Acetate	Dimethyl Fumarate two times daily	Glatiramer Acetate	345	338	0.72	0.22							0.71	0.24											no difference	not reported	without p-value	no impact (narrative results; no p-value; calculation not possible)	generic	No group difference	Multiple	1417
CONFIRM	EQ-5D health utility	high	Dimethyl Fumarate two times daily vs placebo	Placebo	Dimethyl Fumarate two times daily	349	345	0.71	0.22							0.72	0.22											no difference	not reported	without p-value	no impact (narrative results; no p-value; calculation not possible)	generic	No group difference	Dimethyl Fumarate	1417
CONFIRM	EQ-5D health utility	high	Dimethyl Fumarate three times daily vs placebo	Placebo	Dimethyl Fumarate three times daily	349	331	0.71	0.22							0.72	0.22											no difference	not reported	without p-value	no impact (narrative results; no p-value; calculation not possible)	generic	No group difference	Dimethyl Fumarate	1417
CONFIRM	EQ-5D health utility	high	Glatiramer Acetate vs placebo	Placebo	Glatiramer Acetate	349	338	0.71	0.22							0.71	0.24											no difference	not reported	without p-value	no impact (narrative results; no p-value; calculation not possible)	generic	No group difference	Glatiramer Acetate	1417
CONFIRM	EQ-5D VAS	high	Dimethyl Fumarate two times daily vs placebo	Placebo	Dimethyl Fumarate two times daily	350	347	67.99	19.1							69.87	18.63											no difference	not reported	without p-value	no impact (narrative results; no p-value; calculation not possible)	generic	No group difference	Dimethyl Fumarate	1417
CONFIRM	EQ-5D VAS	high	Dimethyl Fumarate three times daily vs placebo	Placebo	Dimethyl Fumarate three times daily	350	331	67.99	19.1							68.61	19.69											no difference	not reported	without p-value	no impact (narrative results; no p-value; calculation not possible)	generic	No group difference	Dimethyl Fumarate	1417
CONFIRM	EQ-5D VAS	high	Glatiramer Acetate vs placebo	Placebo	Glatiramer Acetate	350	337	67.99	19.1							68.27	19.48											no difference	not reported	without p-value	no impact (narrative results; no p-value; calculation not possible)	generic	No group difference	Glatiramer Acetate	1417
Nortvedt 1999 / Myhr 1999	SF-36 role physical	high	Higher frequency of Peginterferon vs lower frequency of Peginterferon	Higher frequency of Peginterferon	Lower frequency of Peginterferon	28	29	46.9				8.6				49.2				4.2								not reported	not reported	n	calculation not possible	generic	No reported results	Interferon	97
Nortvedt 1999 / Myhr 1999	SF-36 social	high	Higher frequency of Peginterferon vs lower frequency of Peginterferon	Higher frequency of Peginterferon	Lower frequency of Peginterferon	28	29	72.5				-3.2				76.9				-11.8								not reported	not reported	n	calculation not possible	generic	No reported results	Interferon	97
Nortvedt 1999 / Myhr 1999	SF-36 vitality	high	Higher frequency of Peginterferon vs lower frequency of Peginterferon	Higher frequency of Peginterferon	Lower frequency of Peginterferon	28	29	50.6				-3.2				54.8				-6.2								not reported	not reported	n	calculation not possible	generic	No reported results	Interferon	97
CONNECT	PedsQL emotional (child)	high	Interferon beta-1a vs Dimethyl Fumarate	Interferon beta-1a	Dimethyl Fumarate	72	78	73.5	18.9	74.4	21.3	0.9				65.6	25.4	67.5	24.5	1.9								no difference	not reported	without p-value	no impact (narrative results; no p-value; calculation not possible)	generic	No group difference	Dimethyl Fumarate	156
CONNECT	PedsQL emotional (parent)	high	Interferon beta-1a vs Dimethyl Fumarate	Interferon beta-1a	Dimethyl Fumarate	72	78	70.3	20.3	73	23.6	2.7				63.8	23.9	68.1	24.4	4.3								no difference	not reported	without p-value	no impact (narrative results; no p-value; calculation not possible)	generic	No group difference	Dimethyl Fumarate	156
CONNECT	PedsQL physical (child)	high	Interferon beta-1a vs Dimethyl Fumarate	Interferon beta-1a	Dimethyl Fumarate	72	78	79.1	18.1	83.1	16.4	4				77.1	22	79.2	19.4	2.1								no difference	not reported	without p-value	no impact (narrative results; no p-value; calculation not possible)	generic	No group difference	Dimethyl Fumarate	156
CONNECT	PedsQL physical (parent)	high	Interferon beta-1a vs Dimethyl Fumarate	Interferon beta-1a	Dimethyl Fumarate	72	78	75.6	19.9	83.1	14.9	7.5				75.6	24.5	78.3	22.1	2.7								no difference	not reported	without p-value	no impact (narrative results; no p-value; calculation not possible)	generic	No group difference	Dimethyl Fumarate	156
CONNECT	PedsQL school (child)	high	Interferon beta-1a vs Dimethyl Fumarate	Interferon beta-1a	Dimethyl Fumarate	72	78	69.6	17.8	70.7	21.5	1.1				63.9	24.7	68.5	21.2	4.6								no difference	not reported	without p-value	no impact (narrative results; no p-value; calculation not possible)	generic	No group difference	Dimethyl Fumarate	156
CONNECT	PedsQL school (parent)	high	Interferon beta-1a vs Dimethyl Fumarate	Interferon beta-1a	Dimethyl Fumarate	72	78	69.4	19	73.9	73.9	4.5				64.6	28	71.3	23.1	6.7								no difference	not reported	without p-value	no impact (narrative results; no p-value; calculation not possible)	generic	No group difference	Dimethyl Fumarate	156
CONNECT	PedsQL social (child)	high	Interferon beta-1a vs Dimethyl Fumarate	Interferon beta-1a	Dimethyl Fumarate	72	78	87.9	15.1	93.6	10.3	5.7				86.6	19.4	86.8	17.4	0.2								no difference	not reported	without p-value	no impact (narrative results; no p-value; calculation not possible)	generic	No group difference	Dimethyl Fumarate	156
CONNECT	PedsQL social (parent)	high	Interferon beta-1a vs Dimethyl Fumarate	Interferon beta-1a	Dimethyl Fumarate	72	78	87	17.5	90.7	15.2	3.7				83.3	22.6	86.7	19.9	3.4								no difference	not reported	without p-value	no impact (narrative results; no p-value; calculation not possible)	generic	No group difference	Dimethyl Fumarate	156
ADVANCE	SF-12 mental	high	Higher frequency of Peginterferon vs placebo	Placebo	Higher frequency of Peginterferon	500	512	47	10.35							47.8	10.15											no difference	not reported	without p-value	no impact (narrative results; no p-value; calculation not possible)	generic	No group difference	Interferon	1516
ADVANCE	SF-12 mental	high	Lower frequency of Peginterferon vs placebo	Placebo	Lower frequency of Peginterferon	500	500	47	10.35							47.2	9.97											no difference	not reported	without p-value	no impact (narrative results; no p-value; calculation not possible)	generic	No group difference	Interferon	1516
ADVANCE	SF-12 mental	high	Higher frequency of Peginterferon vs lower frequency of Peginterferon	Higher frequency of Peginterferon	Lower frequency of Peginterferon	512	500	47.8	10.15							47.2	9.97											no difference	not reported	without p-value	no impact (narrative results; no p-value; calculation not possible)	generic	No group difference	Interferon	1516
ADVANCE	SF-12 physical	high	Higher frequency of Peginterferon vs placebo	Placebo	Higher frequency of Peginterferon	500	512	43.9	10.27							43.9	9.96											no difference	not reported	without p-value	no impact (narrative results; no p-value; calculation not possible)	generic	No group difference	Interferon	1516
ADVANCE	SF-12 physical	high	Lower frequency of Peginterferon vs placebo	Placebo	Lower frequency of Peginterferon	500	500	43.9	10.27							44.5	10.32											no difference	not reported	without p-value	no impact (narrative results; no p-value; calculation not possible)	generic	No group difference	Interferon	1516
ADVANCE	SF-12 physical	high	Higher frequency of Peginterferon vs lower frequency of Peginterferon	Higher frequency of Peginterferon	Lower frequency of Peginterferon	512	500	43.9	9.96							44.5	10.32											no difference	not reported	without p-value	no impact (narrative results; no p-value; calculation not possible)	generic	No group difference	Interferon	1516
CONFIRM	SF-36 mental	high	Dimethyl Fumarate two times daily vs placebo	Placebo	Dimethyl Fumarate two times daily	344	341	44.76	10.73							45.42	11.37											no difference	not reported	without p-value	no impact (narrative results; no p-value; calculation not possible)	generic	No group difference	Dimethyl Fumarate	1417
CONFIRM	SF-36 mental	high	Dimethyl Fumarate three times daily vs placebo	Placebo	Dimethyl Fumarate three times daily	344	328	44.76	10.73							44.90	10.75											no difference	not reported	without p-value	no impact (narrative results; no p-value; calculation not possible)	generic	No group difference	Dimethyl Fumarate	1417
CONFIRM	SF-36 mental	high	Glatiramer Acetate vs placebo	Placebo	Glatiramer Acetate	344	330	44.76	10.73							44.77	10.65											no difference	not reported	without p-value	no impact (narrative results; no p-value; calculation not possible)	generic	No group difference	Glatiramer Acetate	1417
DEFINE	SF-36 mental	high	Dimethyl Fumarate two times daily vs placebo	Placebo	Dimethyl Fumarate two times daily	389	400	45.7	11.15			-1.06				45.3	10.93			0.20								no difference	not reported	without p-value	no impact (narrative results; no p-value; calculation not possible)	generic	No group difference	Dimethyl Fumarate	1237
GATEWAY II	SF-36 mental	high	Rituximab–glatiramer acetate vs placebo and rituximab–glatiramer acetate	Placebo and rituximab–glatiramer acetate	Rituximab–glatiramer acetate	26	27	44.46	9.38							43.79	14.04											no difference	not reported	without p-value	no impact (narrative results; no p-value; calculation not possible)	generic	No group difference	Glatiramer Acetate	55
GATEWAY II	SF-36 physical	high	Rituximab–glatiramer acetate vs placebo and rituximab–glatiramer acetate	Placebo and rituximab–glatiramer acetate	Rituximab–glatiramer acetate	26	27	42.78	10.22							40.82	11.3											no difference	not reported	without p-value	no impact (narrative results; no p-value; calculation not possible)	generic	No group difference	Glatiramer Acetate	55
Poehlau 2017	SF-36 nr	high	Intravenous immunoglobulin vs placebo	Placebo	Intravenous immunoglobulin (Sandoglobulin)																							no difference	not reported	without p-value	no impact (narrative results; no p-value; calculation not possible)	generic	No group difference	Sandoglobulin	231
Freeman 2001	SIP none	low	Interferon beta-1b vs Placebo	Placebo	Interferon beta-1b	332	339	16.1	8.8	1.8	9.2	-14.3				15.9	9.2	0.4	8.7	-15.5								no difference	not reported	without p-value	no impact (narrative results; no p-value; calculation not possible)	generic	No group difference	Interferon	718
MSCRG	SIP none	low	Interferon beta-1a vs placebo	Placebo	Interferon beta-1a	77	81	11.1	7.6							10.2	8.5											no difference	not reported	without p-value	no impact (narrative results; no p-value; calculation not possible)	generic	No group difference	Interferon	301
MSCRG	SIP physical	low	Interferon beta-1a vs placebo	Placebo	Interferon beta-1a	77	81	7.7	7.3							6.1	6.3											no difference	not reported	without p-value	no impact (narrative results; no p-value; calculation not possible)	generic	No group difference	Interferon	301
MSCRG	SIP psychosocial	low	Interferon beta-1a vs placebo	Placebo	Interferon beta-1a	77	81	12.3	10.9							12.4	12.9											no difference	not reported	without p-value	no impact (narrative results; no p-value; calculation not possible)	generic	No group difference	Interferon	301
Nortvedt 1999 / Myhr 1999	GHQ none	low	Lower dose of Interferon alfa-2a vs placebo	Placebo	Lower dose of Interferon alfa-2a																							no difference	not reported	without p-value	no impact (narrative results; no p-value; calculation not possible)	generic	No group difference	Interferon	97
DEFINE	EQ-5D health utility	high	Dimethyl Fumarate three times daily vs placebo	Placebo	Dimethyl Fumarate three times daily	395	404	0.71	0.25							0.71	0.24											favors experimental treatment	0.0053	with p-value	favors experimental (narrative result; with p-value; placebo control; calculation not possible)	generic	Favors experimental DMT	Dimethyl Fumarate	1237
DEFINE	EQ-5D VAS	high	Dimethyl Fumarate two times daily vs placebo	Placebo	Dimethyl Fumarate two times daily	396	403	70.8	19.26							69.9	19.06											favors experimental treatment	0.0008	with p-value	favors experimental (narrative result; with p-value; placebo control; calculation not possible)	generic	Favors experimental DMT	Dimethyl Fumarate	1237
DEFINE	EQ-5D VAS	high	Dimethyl Fumarate three times daily vs placebo	Placebo	Dimethyl Fumarate three times daily	396	408	70.8	19.26							69.9	20.73											favors experimental treatment	0.0002	with p-value	favors experimental (narrative result; with p-value; placebo control; calculation not possible)	generic	Favors experimental DMT	Dimethyl Fumarate	1237
AFFIRM	GHQ VAS none	high	Natalizumab vs placebo	Placebo	Natalizumab			68.8	21.1			0.2				66.3	20.8			-6.2								favors experimental treatment	0.007	with p-value	favors experimental (narrative result; with p-value; placebo control; calculation not possible)	generic	Favors experimental DMT	Natalizumab	942
CONFIRM	GHQ VAS none	high	Dimethyl Fumarate two times daily vs placebo	Placebo	Dimethyl Fumarate two times daily	335	351	63.1	22.12							64.2	21.82											favors experimental treatment	0.0003	with p-value	favors experimental (narrative result; with p-value; placebo control; calculation not possible)	generic	Favors experimental DMT	Dimethyl Fumarate	1417
CONFIRM	GHQ VAS none	high	Dimethyl Fumarate three times daily vs placebo	Placebo	Dimethyl Fumarate three times daily	335	345	63.1	22.12							63.8	21.78											favors experimental treatment	0.0025	with p-value	favors experimental (narrative result; with p-value; placebo control; calculation not possible)	generic	Favors experimental DMT	Dimethyl Fumarate	1417
CONFIRM	GHQ VAS none	high	Glatiramer Acetate vs placebo	Placebo	Glatiramer Acetate	335	359	63.1	22.12							63.2	22.62											favors experimental treatment	p<0.0001	with p-value	favors experimental (narrative result; with p-value; placebo control; calculation not possible)	generic	Favors experimental DMT	Glatiramer Acetate	1417
DEFINE	GHQ VAS none	high	Dimethyl Fumarate two times daily vs placebo	Placebo	Dimethyl Fumarate two times daily	400	406	64.3	22.75			-4				65.1	21.41			-0.8								favors experimental treatment	0.0031	with p-value	favors experimental (narrative result; with p-value; placebo control; calculation not possible)	generic	Favors experimental DMT	Dimethyl Fumarate	1237
DEFINE	GHQ VAS none	high	Dimethyl Fumarate three times daily vs placebo	Placebo	Dimethyl Fumarate three times daily	400	410	64.3	22.75			-4				65.3	23.48			0.4								favors experimental treatment	p<0.0001	with p-value	favors experimental (narrative result; with p-value; placebo control; calculation not possible)	generic	Favors experimental DMT	Dimethyl Fumarate	1237
Nortvedt 1999 / Myhr 1999	GHQ none	low	Higher dose of Interferon alfa-2a vs placebo	Placebo	Higher dose of Interferon alfa-2a																							no difference	not reported	without p-value	no impact (narrative results; no p-value; calculation not possible)	generic	No group difference	Interferon	97
CONFIRM	SF-36 physical	high	Dimethyl Fumarate two times daily vs placebo	Placebo	Dimethyl Fumarate two times daily	344	341	42.94	9.9							43.07	9.91											favors experimental treatment	0.0217	with p-value	favors experimental (narrative result; with p-value; placebo control; calculation not possible)	generic	Favors experimental DMT	Dimethyl Fumarate	1417
CONFIRM	SF-36 physical	high	Glatiramer Acetate vs placebo	Placebo	Glatiramer Acetate	344	330	42.94	9.9							43.19	10.16											favors experimental treatment	0.0259	with p-value	favors experimental (narrative result; with p-value; placebo control; calculation not possible)	generic	Favors experimental DMT	Glatiramer Acetate	1417
DEFINE	SF-36 physical	high	Dimethyl Fumarate two times daily vs placebo	Placebo	Dimethyl Fumarate two times daily	389	400	43.3	10.2			-1.36				42.9	10.02			0.45								favors experimental treatment	p<0.0001	with p-value	favors experimental (narrative result; with p-value; placebo control; calculation not possible)	generic	Favors experimental DMT	Dimethyl Fumarate	1237
DEFINE	SF-36 physical	high	Dimethyl Fumarate three times daily vs placebo	Placebo	Dimethyl Fumarate three times daily	389	400	43.3	10.2			-1.36				43.7	10.8			0.51								favors experimental treatment	p<0.0001	with p-value	favors experimental (narrative result; with p-value; placebo control; calculation not possible)	generic	Favors experimental DMT	Dimethyl Fumarate	1237
AFFIRM	SF-36 mental	high	Natalizumab vs placebo	Placebo	Natalizumab			46.8	10.5			-0.53				45.7	11			2								favors experimental treatment	not reported	without p-value	favors experimental (narrative result; no p-value; placebo control; calculation not possible)	generic	Favors experimental DMT	Natalizumab	942
AFFIRM	SF-36 physical	high	Natalizumab vs placebo	Placebo	Natalizumab			44.3	9.5			-1.34				43.7	10.4			0.67								favors experimental treatment	not reported	without p-value	favors experimental (narrative result; no p-value; placebo control; calculation not possible)	generic	Favors experimental DMT	Natalizumab	942
DEFINE	SF-36 mental	high	Dimethyl Fumarate three times daily vs placebo	Placebo	Dimethyl Fumarate three times daily	389	400	45.7	11.15			-1.06				45.1	10.68			1.05								favors experimental treatment	not reported	without p-value	favors experimental (narrative result; no p-value; placebo control; calculation not possible)	generic	Favors experimental DMT	Dimethyl Fumarate	1237
SENTINEL	SF-36 physical	high	Natalizumab vs placebo in addition to Interferon beta-1a (backbone)	Placebo	Natalizumab			42.3	9.8			-0.93				42.8	9.8			1.03								favors experimental treatment	not reported	without p-value	favors experimental (narrative result; no p-value; placebo control; calculation not possible)	generic	Favors experimental DMT	Natalizumab	1171
MIMS	SHAQ none	low	Higher dose of Mitoxantrone vs placebo	Placebo	Higher dose of Mitoxantrone	64	60	0.98				0.26				0.78				0.09								favors experimental treatment	not reported	without p-value	favors experimental (narrative result; no p-value; placebo control; calculation not possible)	generic	Favors experimental DMT	Mitoxantrone	194
EPOCa	SF-36 physical	high	DMT vs Fingolimod	DMT	Fingolimod	9	45					7.83	15.86							4.52	18.05							na	na	y	no impact (smd includes line of no effect)	generic	No group difference	Fingolimod	61
EPOCa	SF-36 mental	high	DMT vs Fingolimod	DMT	Fingolimod	9	45					7.28	24.05							5.88	18.21							na	na	y	no impact (smd includes line of no effect)	generic	No group difference	Fingolimod	61
EPOCb	SF-36 physical	high	DMT vs Fingolimod	DMT	Fingolimod	62	229					0.68	6.57							1.51	5.69							na	na	y	no impact (smd includes line of no effect)	generic	No group difference	Fingolimod	298
EPOCb	SF-36 mental	high	DMT vs Fingolimod	DMT	Fingolimod	62	229					1.68	11.31							3.16	9.66							na	na	y	no impact (smd includes line of no effect)	generic	No group difference	Fingolimod	298
EPOCc	SF-36 mental	high	Injectable DMT vs Fingolimod	Injectable DMT	Fingolimod	263	789					0.2	9.62							2.3	10.03							na	na	y	favors experimental (smd calculation; active control)	generic	Favors experimental DMT	Fingolimod	1053
EPOCc	SF-36 physical	high	Injectable DMT vs Fingolimod	Injectable DMT	Fingolimod	263	789					0.3	6.48							1.7	7.41							na	na	y	favors experimental (smd calculation; active control)	generic	Favors experimental DMT	Fingolimod	1053
Nortvedt 1999 / Myhr 1999	GHQ none	low	Lower dose of Interferon alfa-2a vs higher dose of Interferon alfa-2a	Lower dose of Interferon alfa-2a	Higher dose of Interferon alfa-2a																							no difference	not reported	without p-value	no impact (narrative results; no p-value; calculation not possible)	generic	No group difference	Interferon	97
FREEDOMS II	EQ-5D health utility	high	Higher dose Fingolimod vs placebo	Placebo	Higher dose Fingolimod	255	370					-0.004	0.23							-0.014	0.179							na	na	y	no impact (smd includes line of no effect)	generic	No group difference	Fingolimod	1083
FREEDOMS II	EQ-5D health utility	high	Lower dose Fingolimod vs placebo	Placebo	Lower dose Fingolimod	255	272					-0.004	0.23							-0.016	0.199							na	na	y	no impact (smd includes line of no effect)	generic	No group difference	Fingolimod	1083
FREEDOMS II	EQ-5D health utility	high	Higher dose Fingolimod vs lower dose Fingolimod	Higher dose Fingolimod	Lower dose Fingolimod	370	272					-0.014	0.179							-0.016	0.199							na	na	y	no impact (smd includes line of no effect)	generic	No group difference	Fingolimod	1083
FREEDOMS II	EQ-5D VAS	high	Higher dose Fingolimod vs placebo	Placebo	Higher dose Fingolimod	255	370					-0.67	15.21							1.11	13.02							na	na	y	no impact (smd includes line of no effect)	generic	No group difference	Fingolimod	1083
FREEDOMS II	EQ-5D VAS	high	Lower dose Fingolimod vs placebo	Placebo	Lower dose Fingolimod	255	272					-0.67	15.21							0.04	15.04							na	na	y	no impact (smd includes line of no effect)	generic	No group difference	Fingolimod	1083
FREEDOMS II	EQ-5D VAS	high	Higher dose Fingolimod vs lower dose Fingolimod	Higher dose Fingolimod	Lower dose Fingolimod	370	272					1.11	13.02							0.04	15.04							na	na	y	no impact (smd includes line of no effect)	generic	No group difference	Fingolimod	1083
IMPACT	MSQLI mental	high	Interferon beta-1a vs Placebo	Placebo	Interferon beta-1a	136	129					-2.7	13.3							1.1	12.7							na	na	y	favors experimental (smd calculation; placebo control)	generic	Favors experimental DMT	Interferon	436
IMPACT	MSQLI perceived deficits	low	Interferon beta-1a vs Placebo	Placebo	Interferon beta-1a	136	128					0.6	11							-2.2	10.9							na	na	y	favors experimental (smd calculation; placebo control)	generic	Favors experimental DMT	Interferon	436
IMPACT	MSQLI social support	high	Interferon beta-1a vs Placebo	Placebo	Interferon beta-1a	133	125					-1.9	16.2							2.6	16.6							na	na	y	favors experimental (smd calculation; placebo control)	generic	Favors experimental DMT	Interferon	436
IMPACT	SF-36 mental	high	Interferon beta-1a vs Placebo	Placebo	Interferon beta-1a	131	126					-1.6	9.7							0.39	9.12							na	na	y	no impact (smd includes line of no effect)	generic	No group difference	Interferon	436
IMPACT	SF-36 physical	high	Interferon beta-1a vs Placebo	Placebo	Interferon beta-1a	131	126					-0.7	8.2							0.12	9							na	na	y	no impact (smd includes line of no effect)	generic	No group difference	Interferon	436
Nortvedt 1999 / Myhr 1999	SF-36 general health	high	Higher frequency of Peginterferon vs placebo	Placebo	Higher frequency of Peginterferon	32	28	49.9				0.8				50.6				3.1				md	2.2	-6.8	11.3	na	na	y	no impact (smd includes line of no effect)	generic	No group difference	Interferon	97
Nortvedt 1999 / Myhr 1999	SF-36 general health	high	Lower frequency of Peginterferon vs placebo	Placebo	Lower frequency of Peginterferon	32	29	49.9				0.8				59.1				-0.1				md	-0.9	-10.0	8.2	na	na	y	no impact (smd includes line of no effect)	generic	No group difference	Interferon	97
Nortvedt 1999 / Myhr 1999	SF-36 mental	high	Higher frequency of Peginterferon vs placebo	Placebo	Higher frequency of Peginterferon	32	28	71.7				1.3				76.1				-2.5				md	-3.8	-13.3	5.7	na	na	y	no impact (smd includes line of no effect)	generic	No group difference	Interferon	97
Nortvedt 1999 / Myhr 1999	SF-36 mental	high	Lower frequency of Peginterferon vs placebo	Placebo	Lower frequency of Peginterferon	32	29	71.7				1.3				79.1				-4.3				md	-5.6	-15.3	4.1	na	na	y	no impact (smd includes line of no effect)	generic	No group difference	Interferon	97
Nortvedt 1999 / Myhr 1999	SF-36 pain	high	Higher frequency of Peginterferon vs placebo	Placebo	Higher frequency of Peginterferon	32	28	76.7				-2.1				79.1				-5.9				md	-3.8	-14.9	7.4	na	na	y	no impact (smd includes line of no effect)	generic	No group difference	Interferon	97
Nortvedt 1999 / Myhr 1999	SF-36 pain	high	Lower frequency of Peginterferon vs placebo	Placebo	Lower frequency of Peginterferon	32	29	76.7				-2.1				77.3				-7.2				md	-5.1	-15.9	5.7	na	na	y	no impact (smd includes line of no effect)	generic	No group difference	Interferon	97
Nortvedt 1999 / Myhr 1999	SF-36 physical	high	Higher frequency of Peginterferon vs placebo	Placebo	Higher frequency of Peginterferon	32	28	70.4				-1.9				63.8				-9.5				md	-7.6	-15.5	0.03	na	na	y	no impact (smd includes line of no effect)	generic	No group difference	Interferon	97
Nortvedt 1999 / Myhr 1999	SF-36 physical	high	Lower frequency of Peginterferon vs placebo	Placebo	Lower frequency of Peginterferon	32	29	70.4				-1.9				66.9				-9				md	-7.1	-15.0	0.8	na	na	y	no impact (smd includes line of no effect)	generic	No group difference	Interferon	97
Nortvedt 1999 / Myhr 1999	SF-36 role emotional	high	Higher frequency of Peginterferon vs placebo	Placebo	Higher frequency of Peginterferon	32	28	65.6				-4.3				73.9				-3.4				md	0.9	-17	18.7	na	na	y	no impact (smd includes line of no effect)	generic	No group difference	Interferon	97
Nortvedt 1999 / Myhr 1999	SF-36 role emotional	high	Lower frequency of Peginterferon vs placebo	Placebo	Lower frequency of Peginterferon	32	29	65.6				-4.3				68.7				-2.2				md	2.1	-17.0	21.1	na	na	y	no impact (smd includes line of no effect)	generic	No group difference	Interferon	97
Nortvedt 1999 / Myhr 1999	SF-36 role physical	high	Higher frequency of Peginterferon vs placebo	Placebo	Higher frequency of Peginterferon	32	28	46.9				7.8				46.9				8.6				md	0.8	-20.5	22.1	na	na	y	no impact (smd includes line of no effect)	generic	No group difference	Interferon	97
Nortvedt 1999 / Myhr 1999	SF-36 role physical	high	Lower frequency of Peginterferon vs placebo	Placebo	Lower frequency of Peginterferon	32	29	46.9				7.8				49.2				4.2				md	-3.6	-22.9	15.6	na	na	y	no impact (smd includes line of no effect)	generic	No group difference	Interferon	97
Nortvedt 1999 / Myhr 1999	SF-36 social	high	Higher frequency of Peginterferon vs placebo	Placebo	Higher frequency of Peginterferon	32	28	71.9				-3				72.5				-3.2				md	-0.1	-10.2	9.9	na	na	y	no impact (smd includes line of no effect)	generic	No group difference	Interferon	97
Nortvedt 1999 / Myhr 1999	SF-36 social	high	Lower frequency of Peginterferon vs placebo	Placebo	Lower frequency of Peginterferon	32	29	71.9				-3				76.9				-11.8				md	-8.8	-20.6	3.1	na	na	y	no impact (smd includes line of no effect)	generic	No group difference	Interferon	97
Nortvedt 1999 / Myhr 1999	SF-36 vitality	high	Higher frequency of Peginterferon vs placebo	Placebo	Higher frequency of Peginterferon	32	28	51.5				-3.4				50.6				-3.2				md	0.2	-9.5	9.8	na	na	y	no impact (smd includes line of no effect)	generic	No group difference	Interferon	97
Nortvedt 1999 / Myhr 1999	SF-36 vitality	high	Lower frequency of Peginterferon vs placebo	Placebo	Lower frequency of Peginterferon	32	29	51.5				-3.4				54.8				-6.2				md	-2.8	-11.3	5.8	na	na	y	no impact (smd includes line of no effect)	generic	No group difference	Interferon	97
NOVA	EQ-5D VAS	high	Natalizumab 6-week dosing vs. Natalizumab 4-week dosing	Natalizumab 4-week dosing	Natalizumab 6-week dosing	242	247					0.01								0.01				least squares mean difference	0.00	-0.02	0.02	na	na	y	no impact (smd includes line of no effect)	generic	No group difference	Natalizumab	499
OPERA I	SF-36 physical	high	Ocrelizumab vs Interferon Beta-1a	Interferon Beta-1a	Ocrelizumab	411	410					-0.66		-1.59	0.28					0.04		-0.86	0.93	md	0.69	-0.41	1.8	na	na	y	no impact (smd includes line of no effect)	generic	No group difference	Ocrelizumab	821
OPERA II	SF-36 physical	high	Ocrelizumab vs Interferon Beta-1a	Interferon Beta-1a	Ocrelizumab	418	417					-0.83		-1.76	0.09					0.33		-0.55	1.2	md	1.16	0.05	2.27	na	na	y	no impact (smd includes line of no effect)	generic	No group difference	Ocrelizumab	835
ORATORIO	SF-36 physical	high	Ocrelizumab vs. Placebo	Placebo	Ocrelizumab	244	488					-1.11		-2.39	0.18					-0.73		-1.66	0.19	md	0.38	-1.05	1.8	na	na	y	no impact (smd includes line of no effect)	generic	No group difference	Ocrelizumab	732
RebiQoL	SF-36 physical	high	Rebif New Formulation Non Titrated vs Rebif New Formulation Titrated	Rebif New Formulation Non Titrated	Rebif New Formulation Titrated	119	113	43.4	9.4			1.8	5.7			43.6	9.3			2	4.3							na	na	y	no impact (smd includes line of no effect)	generic	No group difference	Interferon	232
RebiQoL	SF-36 mental	high	Rebif New Formulation Non Titrated vs Rebif New Formulation Titrated	Rebif New Formulation Non Titrated	Rebif New Formulation Titrated	119	113	46.1	10.9			2.5	8.7			46.1	10.9			1.3	9.1							na	na	y	no impact (smd includes line of no effect)	generic	No group difference	Interferon	232
TOWER	SF-36 mental	high	Lower dose of Teriflunomide vs higher dose of Teriflunomide	Lower dose of Teriflunomide	Higher dose of Teriflunomide	407	370					-2.03	0.57							-1.43	0.61							na	na	y	favors experimental (smd calculation; active control)	generic	Favors experimental DMT	Teriflunomid	1165
TOWER	SF-36 physical	high	Lower dose of Teriflunomide vs higher dose of Teriflunomide	Lower dose of Teriflunomide	Higher dose of Teriflunomide	407	370					-0.4	0.4							-0.11	0.42							na	na	y	favors experimental (smd calculation; active control)	generic	Favors experimental DMT	Teriflunomid	1165
TOWER	SF-36 mental	high	Lower dose of Teriflunomide vs placebo	Placebo	Lower dose of Teriflunomide	388	407					-2.91	0.59							-2.03	0.57							na	na	y	favors experimental (smd calculation; placebo control)	generic	Favors experimental DMT	Teriflunomid	1165
TOWER	SF-36 mental	high	Higher dose of Teriflunomide vs placebo	Placebo	Higher dose of Teriflunomide	388	370					-2.91	0.59							-1.43	0.61							na	na	y	favors experimental (smd calculation; placebo control)	generic	Favors experimental DMT	Teriflunomid	1165
TOWER	SF-36 physical	high	Lower dose of Teriflunomide vs placebo	Placebo	Lower dose of Teriflunomide	388	407					-1.08	0.41							-0.4	0.4							na	na	y	favors experimental (smd calculation; placebo control)	generic	Favors experimental DMT	Teriflunomid	1165
TOWER	SF-36 physical	high	Higher dose of Teriflunomide vs placebo	Placebo	Higher dose of Teriflunomide	388	370					-1.08	0.41							-0.11	0.42							na	na	y	favors experimental (smd calculation; placebo control)	generic	Favors experimental DMT	Teriflunomid	1165
BENEFIT	#REF!	high	Interferon beta-1b vs placebo	Placebo	Interferon beta-1b																							no difference	not reported	without p-value	no impact (narrative results; no p-value; calculation not possible)	ms-specific	No group difference	Interferon	487
CARE-MS I	#REF!	high	Alemtuzumab vs Interferon beta-1a	Interferon beta-1a	Alemtuzumab	170	363	134.2	27.61							133.4	27.65							md	4.25	0.07	8.44	na	na	y	no impact (smd includes line of no effect)	ms-specific	No group difference	Alemtuzumab	563
CARE-MS II	#REF!	high	Alemtuzumab vs Interferon beta-1a	Interferon beta-1a	Alemtuzumab	173	410	118.9	32.72							118.8	31.64							md	5.34	1.31	9.38	na	na	y	no impact (smd includes line of no effect)	ms-specific	No group difference	Alemtuzumab	628
Zecca 2014	#REF!	high	De-escalating natalizumab to interferon beta 1b vs continued natalizumab	Interferon beta 1b	Continuing natalizumab	9	10	122.4	26.9	109.2	25.3	-13.2				133.3	21.5	133.7	15.4	0.4								not reported	not reported	n	calculation not possible	ms-specific	No reported results	Natalizumab	19
Montalban 2011	#REF!	low	Low dose Fingolimod vs placebo	Placebo	low dose Fingolimod	84	93					0.12	0.44							-0.02	0.36							na	na	y	favors experimental (smd calculation; placebo control)	ms-specific	Favors experimental DMT	Fingolimod	281
Montalban 2011	#REF!	low	High dose Fingolimod vs placebo	Placebo	high dose Fingolimod	84	83					0.12	0.44							-0.01	0.47							na	na	y	no impact (smd includes line of no effect)	ms-specific	No group difference	Fingolimod	281
Montalban 2011	#REF!	low	low vs high dose fingolimod	low dose Fingolimod	high dose Fingolimod	93	83					-0.02	0.36							-0.01	0.47							na	na	y	no impact (smd includes line of no effect)	ms-specific	No group difference	Fingolimod	281
ADVANCE	#REF!	low	Higher frequency of Peginterferon beta-1a vs placebo	Placebo	Higher frequency of Peginterferon beta-1a	500	512	27.8	21.63			-2.17		-3.63	-0.7	27.7	21.32			-2.06		-3.58	-0.53					na	na	y	no impact (smd includes line of no effect)	ms-specific	No group difference	Interferon	1516
ADVANCE	#REF!	low	Higher frequency of Peginterferon beta-1a vs placebo	Placebo	Higher frequency of Peginterferon beta-1a	500	512	21.5	19.3			1.24		0.05	2.44	21.5	19.9			0.08		-1.1	1.27					na	na	y	no impact (smd includes line of no effect)	ms-specific	No group difference	Interferon	1516
ASCEND	#REF!	low	Natalizumab vs placebo	Placebo	Natalizumab	428	430					3.34	20.947							0.61	19.885							na	na	y	no impact (smd includes line of no effect)	ms-specific	No group difference	Natalizumab	889
GLACIER	#REF!	low	Low vs high dose Glatiramer Acetate	Glatiramer acetate 20mg	Glatiramer acetate 40mg	85	92					1.536	0.868							-0.522	0.832			md	-0.7	-2.2	0.7	na	na	y	favors experimental (smd calculation; active control)	ms-specific	Favors experimental DMT	Glatiramer Acetate	209
GLACIER	#REF!	low	Low vs high dose Glatiramer Acetate	Glatiramer acetate 20mg	Glatiramer acetate 40mg	85	92					0.738	0.533							0.016	0.512			md	-2.1	-4.4	0.3	na	na	y	favors experimental (smd calculation; active control)	ms-specific	Favors experimental DMT	Glatiramer Acetate	209
NOVA	MSIS-29 mental	low	Natalizumab 6-week dosing vs. Natalizumab 4-week dosing	Natalizumab 4-week dosing	Natalizumab 6-week dosing	242	247					-1.34								-2.01				least squares mean	0.67	-1.65	2.99	na	na	y	no impact (smd includes line of no effect)	ms-specific	No group difference	Natalizumab	499
NOVA	MSIS-29 physical	low	Natalizumab 6-week dosing vs. Natalizumab 4-week dosing	Natalizumab 4-week dosing	Natalizumab 6-week dosing	242	247					-0.31								-0.43				least squares mean	0.74	-1.1	2.57	na	na	y	no impact (smd includes line of no effect)	ms-specific	No group difference	Natalizumab	499
ADVANCE	#REF!	low	Lower frequency of Peginterferon beta-1a vs placebo	Placebo	Lower frequency of Peginterferon beta-1a	500	500	27.8	21.63			-2.17		-3.63	-0.7	26.7	20.29			-1.7		-3.24	-0.15					na	na	y	no impact (smd includes line of no effect)	ms-specific	No group difference	Interferon	1516
ADVANCE	#REF!	low	Lower frequency of Peginterferon beta-1a vs placebo	Placebo	Lower frequency of Peginterferon beta-1a	500	500	21.5	19.3			1.24		0.05	2.44	20	19.03			1.12		-0.05	2.28					na	na	y	no impact (smd includes line of no effect)	ms-specific	No group difference	Interferon	1516
ADVANCE	#REF!	low	Higher frequency of Peginterferon beta-1a vs lower frequency of Peginterferon	Higher frequency of Peginterferon beta-1a	Lower frequency of Peginterferon beta-1a	512	500	27.7	21.32			-2.06		-3.58	-0.53	26.7	20.29			-1.7		-3.24	-0.15					na	na	y	no impact (smd includes line of no effect)	ms-specific	No group difference	Interferon	1516
ADVANCE	#REF!	low	Higher frequency of Peginterferon beta-1a vs lower frequency of Peginterferon	Higher frequency of Peginterferon beta-1a	Lower frequency of Peginterferon beta-1a	512	500	21.5	19.9			0.08		-1.1	1.27	20	19.03			1.12		-0.05	2.28					na	na	y	no impact (smd includes line of no effect)	ms-specific	No group difference	Interferon	1516
GOLDEN	#REF!	high	Interferon beta 1b vs Fingolimod	Interferon beta 1b	Fingolimod	28	80					-2.31	3.36							4.76	2.01							na	na	y	favors experimental (smd calculation; active control)	ms-specific	Favors experimental DMT	Fingolimod	151
GOLDEN	#REF!	high	Interferon beta 1b vs Fingolimod	Interferon beta 1b	Fingolimod	28	80					-4.75	2.46							-1.8	1.41							na	na	y	favors experimental (smd calculation; active control)	ms-specific	Favors experimental DMT	Fingolimod	151
Mokhber 2015	#REF!	high	Avonex vs Rebif	Avonex	Rebif	20	21	60.84	18.13	68.1	20.72	7.26				58.61	19.82	64.41	23.65	5.8								no difference	not reported	without p-value	no impact (narrative results; no p-value; calculation not possible)	ms-specific	No group difference	Interferon	69
Mokhber 2015	#REF!	high	Avonex vs Rebif	Avonex	Rebif	20	21	56.82	22.99	63.83	23.29	7.01				56.31	19.12	64.14	25.84	7.83								no difference	not reported	without p-value	no impact (narrative results; no p-value; calculation not possible)	ms-specific	No group difference	Interferon	69
Mokhber 2015	#REF!	high	Avonex vs Betaferon	Avonex	Betaferon	20	19	56.82	22.99	63.83	23.29	7.01				59.96	27.45	65.37	28.65	5.41								no difference	not reported	without p-value	no impact (narrative results; no p-value; calculation not possible)	ms-specific	No group difference	Interferon	69
Mokhber 2015	#REF!	high	Betaferon vs Rebif	Betaferon	Rebif	19	21	59.96	27.45	65.37	28.65	5.41				56.31	19.12	64.14	25.84	7.83								no difference	not reported	without p-value	no impact (narrative results; no p-value; calculation not possible)	ms-specific	No group difference	Interferon	69
Mokhber 2015	#REF!	high	Avonex vs Betaferon	Avonex	Betaferon	20	19	60.84	18.13	68.1	20.72	7.26				58.89	24.31	72.93	28.12	14.04								favors Avonex	0.031	with p-value	group difference but experimental/control not defined (narrative results; with p-value; active control; calculation not possible)	ms-specific	Favors experimental DMT	Interferon	69
Mokhber 2015	#REF!	high	Betaferon vs Rebif	Betaferon	Rebif	19	21	58.89	24.31	72.93	28.12	14.04				58.61	19.82	64.41	23.65	5.8								favors Betaferon	0.017	with p-value	group difference but experimental/control not defined (narrative results; with p-value; active control; calculation not possible)	ms-specific	Favors experimental DMT	Interferon	69
RADIANCE	#REF!	high	Low dose Ozanimod vs Interferon beta-1a	Interferon beta-1a	low dose Ozanimod	441	439					-1.526	12.319							0.609	12.315							na	na	y	favors experimental (smd calculation; active control)	ms-specific	Favors experimental DMT	Ozanimod	1320
RADIANCE	#REF!	high	High dose Ozanimod vs Interferon beta-1a	Interferon beta-1a	high dose Ozanimod	441	433					-1.526	12.319							0.209	12.321							na	na	y	favors experimental (smd calculation; active control)	ms-specific	Favors experimental DMT	Ozanimod	1320
RADIANCE	#REF!	high	High dose Ozanimod vs Interferon beta-1a	Interferon beta-1a	high dose Ozanimod	441	433					-1.831	16.422							-1.517	15.544							na	na	y	no impact (smd includes line of no effect)	ms-specific	No group difference	Ozanimod	1320
RADIANCE	#REF!	high	Low dose Ozanimod vs Interferon beta-1a	Interferon beta-1a	low dose Ozanimod	441	439					-1.831	16.422							-1.182	14.379							na	na	y	no impact (smd includes line of no effect)	ms-specific	No group difference	Ozanimod	1320
RADIANCE	#REF!	high	Low vs high dose Ozanimod	low dose Ozanimod	high dose Ozanimod	439	433					-1.182	14.379							-1.517	15.544							na	na	y	no impact (smd includes line of no effect)	ms-specific	No group difference	Ozanimod	1320
RADIANCE	#REF!	high	Low vs high dose Ozanimod	low dose Ozanimod	high dose Ozanimod	439	433					0.609	12.315							0.209	12.321							na	na	y	no impact (smd includes line of no effect)	ms-specific	No group difference	Ozanimod	1320
CONFIDENCE	#REF!	low	Higher vs lower frequency of Glatiramer Acetate	Higher frequency of Glatiramer Acetate	Lower frequency of Glatiramer Acetate	422	425	27.9	18.4							29.5	19.2							least squares mean difference	-0.2	-0.9	0.4	na	na	y	no impact (smd includes line of no effect)	ms-specific	No group difference	Glatiramer Acetate	861
IMPACT	#REF!	low	Interferon beta-1a vs placebo	Placebo	Interferon beta-1a	137	130					-0.37	13							-4.4	13.5							na	na	y	favors experimental (smd calculation; placebo control)	ms-specific	Favors experimental DMT	Interferon	436
IMPACT	#REF!	low	Interferon beta-1a vs placebo	Placebo	Interferon beta-1a	134	125					1.1	5.6							0.31	5.5							na	na	y	no impact (smd includes line of no effect)	ms-specific	No group difference	Interferon	436
IMPACT	#REF!	low	Interferon beta-1a vs placebo	Placebo	Interferon beta-1a	133	127					0.4	4.1							-0.018	4.6							na	na	y	no impact (smd includes line of no effect)	ms-specific	No group difference	Interferon	436
IMPACT	#REF!	low	Interferon beta-1a vs placebo	Placebo	Interferon beta-1a	134	128					0.41	5.7							-0.76	5.2							na	na	y	no impact (smd includes line of no effect)	ms-specific	No group difference	Interferon	436
IMPACT	#REF!	low	Interferon beta-1a vs placebo	Placebo	Interferon beta-1a	99	91					1	5.2							-0.59	6.4							na	na	y	no impact (smd includes line of no effect)	ms-specific	No group difference	Interferon	436
IMPACT	#REF!	low	Interferon beta-1a vs placebo	Placebo	Interferon beta-1a	134	127					0.1	2.4							-0.004	2.4							na	na	y	no impact (smd includes line of no effect)	ms-specific	No group difference	Interferon	436
Panitch 2004	#REF!	unclear	Lower vs higher dose Interferon-beta 1b	Lower dose of Interferon-beta 1b	Higher dose of Interferon-beta 1b	309	310					0.09	0.31							0.5	0.29							na	na	y	favors experimental (smd calculation; active control)	ms-specific	Favors experimental DMT	Interferon	939
Panitch 2004	#REF!	unclear	Higher dose Interferon-beta 1b vs. placebo	Placebo	Higher dose of Interferon-beta 1b	304	310					0.25	0.33							0.5	0.29							na	na	y	favors experimental (smd calculation; placebo control)	ms-specific	Favors experimental DMT	Interferon	939
Panitch 2004	#REF!	unclear	Lower dose Interferon-beta 1b vs. placebo	Placebo	Lower dose of Interferon-beta 1b	304	309					0.25	0.33							0.09	0.31							na	na	y	favors placebo (smd calculation)	ms-specific	Favors control	Interferon	939
SUNBEAM	MSQOL mental	high	Interferon beta-1a vs lower dose of Ozanimod	Interferon beta-1a	Lower dose of Ozanimod	448	451					-2.913	0.586							-2.031	0.571							na	na	y	favors experimental (smd calculation; active control)	ms-specific	Favors experimental DMT	Ozanimod	1346
SUNBEAM	MSQOL mental	high	Interferon beta-1a vs higher dose of Ozanimod	Interferon beta-1a	Higher dose of Ozanimod	448	446					-2.913	0.586							-1.434	0.606							na	na	y	favors experimental (smd calculation; active control)	ms-specific	Favors experimental DMT	Ozanimod	1346
SUNBEAM	MSQOL mental	high	Lower dose of Ozanimod vs higher dose of Ozanimod	Lower dose of Ozanimod	Higher dose of Ozanimod	451	446					-2.031	0.571							-1.434	0.606							na	na	y	favors experimental (smd calculation; active control)	ms-specific	Favors experimental DMT	Ozanimod	1346
SUNBEAM	MSQOL physical	high	Interferon beta-1a vs lower dose of Ozanimod	Interferon beta-1a	Lower dose of Ozanimod	445	448					-1.082	0.405							-0.397	0.396							na	na	y	favors experimental (smd calculation; active control)	ms-specific	Favors experimental DMT	Ozanimod	1346
SUNBEAM	MSQOL physical	high	Interferon beta-1a vs higher dose of Ozanimod	Interferon beta-1a	Higher dose of Ozanimod	445	443					-1.082	0.405							-0.105	0.418							na	na	y	favors experimental (smd calculation; active control)	ms-specific	Favors experimental DMT	Ozanimod	1346
SUNBEAM	MSQOL physical	high	Lower dose of Ozanimod vs higher dose of Ozanimod	Lower dose of Ozanimod	Higher dose of Ozanimod	448	443					-0.397	0.396							-0.105	0.418							na	na	y	favors experimental (smd calculation; active control)	ms-specific	Favors experimental DMT	Ozanimod	1346
RebiQoL	MSTCQ none	low	Rebif New Formulation Non Titrated vs Rebif New Formulation Titrated	Rebif New Formulation Non Titrated	Rebif New Formulation Non Titrated	117	113					-6.7	8.8							-5.3	7.6							na	na	y	no impact (smd includes line of no effect)	ms-specific	No group difference	Interferon	232
RELIEF	#REF!	high	Morning vs evening administration of interferon-beta 1a	Morning administration	Evening administration	78	75	72.4	14.1	73.3	15.9	0.97		-1.0753	3.0094	73.6	13.4	71.2	14.8	-1.39		-3.4796	0.69					na	na	y	no impact (smd includes line of no effect)	ms-specific	No group difference	Interferon	200
NOVA	Neuro-QoL fatigue	low	Natalizumab 6-week dosing vs. Natalizumab 4-week dosing	Natalizumab 4-week dosing	Natalizumab 6-week dosing	242	247					-1.28								-0.76				least squares mean	0.52	-0.45	1.49	na	na	y	no impact (smd includes line of no effect)	ms-specific	No group difference	Natalizumab	499
FREEDOMS II	#REF!	low	Higher dose of Fingolimod vs placebo	Placebo	Higher dose of Fingolimod																							no difference	not reported	without p-value	no impact (narrative results; no p-value; calculation not possible)	ms-specific	No group difference	Fingolimod	1083
FREEDOMS II	#REF!	low	Lower dose of Fingolimod vs placebo	Placebo	Lower dose of Fingolimod																							no difference	not reported	without p-value	no impact (narrative results; no p-value; calculation not possible)	ms-specific	No group difference	Fingolimod	1083
FREEDOMS II	#REF!	low	Higher dose of Fingolimod vs Lower dose of Fingolimod	Higher dose of Fingolimod	Lower dose of Fingolimod																							no difference	not reported	without p-value	no impact (narrative results; no p-value; calculation not possible)	ms-specific	No group difference	Fingolimod	1083
